# Supplementary material for: 3-(4-Meth­oxy­phen­yl)-1,3-selenazolo[2,3-b][1,3]benzo­thia­zol-4-ium hydrogen sulfate
Source: Acta Crystallogr Sect E Struct Rep Online. 2013 Apr 13;69(Pt 5):o703–4. doi: 10.1107/S1600536813009288 (PMC3648238; doi:10.1107/S1600536813009288)
Supplement: Supplementary file 1 [file e-69-0o703-sup1.cif]

##############################################################################
#                                                                            #
# This CIF contains the data in a paper accepted for publication in          #
# Acta Crystallographica Section E. It conforms to the requirements of       #
# Notes for Authors for Acta Crystallographica Section E, and has been       #
# peer reviewed under the auspices of the IUCr Commission on Journals.       #
#                                                                            #
# Full details of the Crystallographic Information File format               #
# are given in the paper "The Crystallographic Information File (CIF):       #
# a New Standard Archive File for Crystallography" by S. R. Hall, F. H.      #
# Allen and I. D. Brown [Acta Cryst. (1991), A47, 655-685].                  #
#                                                                            #
# The current version of the core CIF dictionary is obtainable from          #
# ftp://ftp.iucr.org/pub/cif_core.dic.                                       #
#                                                                            #
# Software is freely available for graphical display of the structure(s)     #
# in this CIF. For information consult the CIF software page                 #
# http://www.iucr.org/resources/cif/software.                                #
#                                                                            #
# This file may be used for bona fide research purposes within the           #
# scientific community so long as proper attribution is given to the journal # 
# article from which it was obtained.                                        #
#                                                                            #
##############################################################################
data_global
_audit_creation_method     'from SHELXL97 CIF and IUCr SHELXL97-template'
_journal_date_recd_electronic     2013-04-02
_journal_date_accepted     2013-04-05
_journal_name_full     'Acta Crystallographica, Section E'
_journal_year     2013
_journal_volume     69
_journal_issue      5
_journal_page_first     o703
_journal_page_last     o704
_journal_paper_category     QO
_journal_paper_doi     10.1107/S1600536813009288
_journal_coeditor_code     CV5401
_publ_contact_author_name     'Gunay Z. Mammadova'
_publ_contact_author_address
;
Baku State University, Z. Khalilov St. 23, Baku, AZ-1148, Azerbaijan
;
_publ_contact_author_email     'gunka479@mail.ru'
_publ_contact_author_fax     '+994-012-4983376'
_publ_contact_author_phone     '+994-012-5108547'
_publ_section_title
;
3-(4-Methoxyphenyl)-1,3-selenazolo[2,3-<i>b</i>][1,3]benzothiazol-4-ium
hydrogen sulfate
;
_publ_section_title_footnote     .
loop_
    _publ_author_name
    _publ_author_footnote
    _publ_author_address
    'Gunay Z. Mammadova' .
;
Baku State University,
Z. Khalilov St 23, Baku, AZ-1148, Azerbaijan
;
    'Zhanna V. Matsulevich' .
;
R.E. Alekseev Nizhny Novgorod State Technical University,
24 Minin St, Nizhny Novgorod, 603950, Russian Federation
;
    'Galina N. Borisova' .
;
R.E. Alekseev Nizhny Novgorod State Technical University,
24 Minin St, Nizhny Novgorod, 603950, Russian Federation
;
    'Alexander V. Borisov' .
;
R.E. Alekseev Nizhny Novgorod State Technical University,
24 Minin St, Nizhny Novgorod, 603950, Russian Federation
;
    'Victor N. Khrustalev' .
;
X-Ray Structural Centre,
A.N. Nesmeyanov Institute of Organoelement Compounds,
Russian Academy of Sciences,
28 Vavilov St, B-334, Moscow 119991, Russian Federation
;
_publ_section_synopsis     .
data_I
_audit_creation_method     SHELXL-97
_chemical_name_systematic
;
3-(4-Methoxyphenyl)-1,3-selenazolo[2,3-<i>b</i>][1,3]benzothiazol-4-ium
hydrogen sulfate
;
_chemical_name_common     ?
_chemical_formula_moiety     'C16 H12 N O S Se , H O4 S -'
_chemical_formula_sum     'C16 H13 N O5 S2 Se'
_chemical_formula_iupac     'C16 H12 N O S Se +, H O4 S -'
_chemical_formula_weight     442.35
_chemical_melting_point     ?
_symmetry_cell_setting     monoclinic
_symmetry_space_group_name_H-M     'P 21'
_symmetry_space_group_name_Hall     'P 2yb'
loop_
    _symmetry_equiv_pos_as_xyz
    'x, y, z'
    '-x, y+1/2, -z'
_cell_length_a     4.6408(8)
_cell_length_b     18.263(3)
_cell_length_c     9.4482(16)
_cell_angle_alpha     90.00
_cell_angle_beta     94.294(3)
_cell_angle_gamma     90.00
_cell_volume     798.6(2)
_cell_formula_units_Z     2
_cell_measurement_reflns_used     2780
_cell_measurement_theta_min     2.23
_cell_measurement_theta_max     28.28
_cell_measurement_temperature     100(2)
_exptl_crystal_description     plate
_exptl_crystal_colour     colourless
_exptl_crystal_size_max     0.30
_exptl_crystal_size_mid     0.18
_exptl_crystal_size_min     0.02
_exptl_crystal_density_diffrn     1.840
_exptl_crystal_density_meas     ?
_exptl_crystal_density_method     'not measured'
_exptl_crystal_F_000     444
_exptl_absorpt_coefficient_mu     2.642
_exptl_absorpt_correction_type     multi-scan
_exptl_absorpt_process_details     '(<i>SADABS</i>; Sheldrick, 1998)'
_exptl_absorpt_correction_T_min     0.505
_exptl_absorpt_correction_T_max     0.949
_exptl_special_details     ?
_diffrn_ambient_temperature     100(2)
_diffrn_radiation_type     MoK\a
_diffrn_radiation_wavelength     0.71073
_diffrn_radiation_source     'fine-focus sealed tube'
_diffrn_radiation_monochromator     graphite
_diffrn_measurement_device_type     'Bruker SMART 1K CCD'
_diffrn_measurement_method     '\f and \w scans'
_diffrn_detector_area_resol_mean     ?
_diffrn_reflns_number     8638
_diffrn_reflns_av_R_equivalents     0.0515
_diffrn_reflns_av_sigmaI/netI     0.0880
_diffrn_reflns_theta_min     2.16
_diffrn_reflns_theta_max     29.00
_diffrn_reflns_theta_full     29.00
_diffrn_measured_fraction_theta_max     1.000
_diffrn_measured_fraction_theta_full     1.000
_diffrn_reflns_limit_h_min     -6
_diffrn_reflns_limit_h_max     6
_diffrn_reflns_limit_k_min     -24
_diffrn_reflns_limit_k_max     24
_diffrn_reflns_limit_l_min     -12
_diffrn_reflns_limit_l_max     12
_refine_special_details
;
Refinement of <i>F</i>^2^ against ALL reflections. The weighted <i>R</i>-factor
<i>wR</i> and goodness of fit <i>S</i> are based on <i>F</i>^2^, conventional
<i>R</i>-factors <i>R</i> are based on <i>F</i>, with <i>F</i> set to zero for
negative <i>F</i>^2^. The threshold expression of <i>F</i>^2^ >
\s(<i>F</i>^2^) is used only for calculating <i>R</i>-factors(gt) <i>etc</i>.
and is not relevant to the choice of reflections for refinement.
<i>R</i>-factors based on <i>F</i>^2^ are statistically about twice as large
as those based on <i>F</i>, and <i>R</i>- factors based on ALL data will be
even larger.
;
_reflns_number_total     4145
_reflns_number_gt     3555
_reflns_threshold_expression     'I>2\s(I)'
_refine_ls_structure_factor_coef     Fsqd
_refine_ls_matrix_type     full
_refine_ls_R_factor_all     0.0516
_refine_ls_R_factor_gt     0.0395
_refine_ls_wR_factor_gt     0.0803
_refine_ls_wR_factor_ref     0.0845
_refine_ls_goodness_of_fit_ref     0.965
_refine_ls_restrained_S_all     0.965
_refine_ls_number_reflns     4145
_refine_ls_number_parameters     227
_refine_ls_number_restraints     1
_refine_ls_hydrogen_treatment     constr
_refine_ls_weighting_scheme     calc
_refine_ls_weighting_details
                  'calc w=1/[\s^2^(Fo^2^)+(0.001P)^2^] where P=(Fo^2^+2Fc^2^)/3'
_atom_sites_solution_hydrogens     difmap
_atom_sites_solution_primary     direct
_atom_sites_solution_secondary     difmap
_refine_ls_shift/su_max     0.000
_refine_ls_shift/su_mean     0.000
_refine_diff_density_max     0.738
_refine_diff_density_min     -0.988
_refine_ls_extinction_method     none
_refine_ls_extinction_coef     ?
_refine_ls_abs_structure_details     'Flack (1983), 2075 Friedel pairs'
_refine_ls_abs_structure_Flack     0.038(9)
loop_
    _atom_type_symbol
    _atom_type_description
    _atom_type_scat_dispersion_real
    _atom_type_scat_dispersion_imag
    _atom_type_scat_source
    'C' 'C' 0.0033 0.0016
                         'International Tables Vol C Tables 4.2.6.8 and 6.1.1.4'
    'H' 'H' 0.0000 0.0000
                         'International Tables Vol C Tables 4.2.6.8 and 6.1.1.4'
    'N' 'N' 0.0061 0.0033
                         'International Tables Vol C Tables 4.2.6.8 and 6.1.1.4'
    'O' 'O' 0.0106 0.0060
                         'International Tables Vol C Tables 4.2.6.8 and 6.1.1.4'
    'S' 'S' 0.1246 0.1234
                         'International Tables Vol C Tables 4.2.6.8 and 6.1.1.4'
    'Se' 'Se' -0.0929 2.2259
                         'International Tables Vol C Tables 4.2.6.8 and 6.1.1.4'
_computing_data_collection     '<i>SMART</i> (Bruker, 1998)'
_computing_cell_refinement     '<i>SAINT</i> (Bruker, 1998)'
_computing_data_reduction     '<i>SAINT</i> (Bruker, 1998)'
_computing_structure_solution     '<i>SHELXTL</i> (Sheldrick, 2008)'
_computing_structure_refinement     '<i>SHELXTL</i> (Sheldrick, 2008)'
_computing_molecular_graphics     '<i>SHELXTL</i> (Sheldrick, 2008)'
_computing_publication_material     '<i>SHELXTL</i> (Sheldrick, 2008)'
loop_
    _atom_site_type_symbol
    _atom_site_label
    _atom_site_fract_x
    _atom_site_fract_y
    _atom_site_fract_z
    _atom_site_U_iso_or_equiv
    _atom_site_adp_type
    _atom_site_calc_flag
    _atom_site_refinement_flags
    _atom_site_occupancy
    _atom_site_symmetry_multiplicity
    _atom_site_disorder_assembly
    _atom_site_disorder_group
    Se Se1 -0.35253(8) 0.72534(2) 0.59512(4) 0.01626(9) Uani d . 1 1 . .
    C C2 -0.3094(9) 0.6448(2) 0.4783(4) 0.0173(8) Uani d . 1 1 . .
    H H2 -0.4181 0.6389 0.3898 0.021 Uiso calc R 1 1 . .
    C C3 -0.1125(9) 0.5955(2) 0.5288(4) 0.0165(8) Uani d . 1 1 . .
    N N4 0.0200(7) 0.61551(17) 0.6630(4) 0.0147(7) Uani d . 1 1 . .
    C C4A 0.2352(8) 0.5819(2) 0.7546(4) 0.0149(8) Uani d . 1 1 . .
    C C5 0.3787(8) 0.5164(2) 0.7368(4) 0.0168(8) Uani d . 1 1 . .
    H H5 0.3330 0.4866 0.6559 0.020 Uiso calc R 1 1 . .
    C C6 0.5907(9) 0.4956(2) 0.8401(4) 0.0186(9) Uani d . 1 1 . .
    H H6 0.6911 0.4508 0.8296 0.022 Uiso calc R 1 1 . .
    C C7 0.6596(9) 0.5392(2) 0.9593(4) 0.0182(8) Uani d . 1 1 . .
    H H7 0.8068 0.5238 1.0282 0.022 Uiso calc R 1 1 . .
    C C8 0.5155(9) 0.6048(2) 0.9785(5) 0.0180(8) Uani d . 1 1 . .
    H H8 0.5608 0.6346 1.0596 0.022 Uiso calc R 1 1 . .
    C C8A 0.3030(8) 0.6250(2) 0.8747(4) 0.0146(8) Uani d . 1 1 . .
    S S9 0.0967(2) 0.70586(5) 0.87325(11) 0.0174(2) Uani d . 1 1 . .
    C C9A -0.0728(8) 0.6813(2) 0.7133(4) 0.0163(8) Uani d . 1 1 . .
    C C10 -0.0297(8) 0.5298(2) 0.4485(4) 0.0158(8) Uani d . 1 1 . .
    C C11 0.1148(8) 0.5411(2) 0.3255(4) 0.0172(8) Uani d . 1 1 . .
    H H11 0.1567 0.5896 0.2972 0.021 Uiso calc R 1 1 . .
    C C12 0.1981(9) 0.4824(2) 0.2441(4) 0.0182(8) Uani d . 1 1 . .
    H H12 0.3004 0.4908 0.1622 0.022 Uiso calc R 1 1 . .
    C C13 0.1307(8) 0.4114(2) 0.2833(4) 0.0156(8) Uani d . 1 1 . .
    C C14 -0.0266(9) 0.3998(2) 0.4026(5) 0.0205(9) Uani d . 1 1 . .
    H H14 -0.0819 0.3516 0.4270 0.025 Uiso calc R 1 1 . .
    C C15 -0.1006(8) 0.4583(2) 0.4841(4) 0.0192(9) Uani d . 1 1 . .
    H H15 -0.2019 0.4498 0.5663 0.023 Uiso calc R 1 1 . .
    O O1 0.2001(6) 0.35027(15) 0.2094(3) 0.0199(6) Uani d . 1 1 . .
    C C16 0.3593(9) 0.3608(2) 0.0861(4) 0.0198(9) Uani d . 1 1 . .
    H H16A 0.3901 0.3134 0.0411 0.030 Uiso calc R 1 1 . .
    H H16B 0.5466 0.3833 0.1145 0.030 Uiso calc R 1 1 . .
    H H16C 0.2497 0.3930 0.0188 0.030 Uiso calc R 1 1 . .
    S S1 0.2806(2) 0.78392(5) 0.26484(11) 0.0180(2) Uani d . 1 1 . .
    O O2 0.3759(7) 0.7346(2) 0.1596(3) 0.0333(8) Uani d . 1 1 . .
    O O3 0.2090(6) 0.74833(15) 0.3937(3) 0.0228(6) Uani d . 1 1 . .
    O O4 0.0395(6) 0.83188(17) 0.2081(3) 0.0256(7) Uani d . 1 1 . .
    O O5 0.5298(6) 0.83793(17) 0.3069(4) 0.0277(7) Uani d . 1 1 . .
    H H5O 0.6634 0.8370 0.2413 0.042 Uiso d R 1 1 . .
loop_
    _atom_site_aniso_label
    _atom_site_aniso_U_11
    _atom_site_aniso_U_22
    _atom_site_aniso_U_33
    _atom_site_aniso_U_12
    _atom_site_aniso_U_13
    _atom_site_aniso_U_23
    Se1 0.01455(16) 0.01458(16) 0.02001(18) 0.00098(18) 0.00359(13) 0.00010(19)
    C2 0.0167(19) 0.018(2) 0.018(2) -0.0019(16) 0.0052(16) 0.0018(16)
    C3 0.0159(19) 0.0149(18) 0.019(2) -0.0012(15) 0.0058(16) 0.0005(16)
    N4 0.0130(15) 0.0124(15) 0.0192(17) -0.0010(13) 0.0049(13) -0.0009(13)
    C4A 0.0115(18) 0.0145(18) 0.019(2) -0.0025(15) 0.0036(15) -0.0001(15)
    C5 0.017(2) 0.0164(19) 0.018(2) -0.0027(16) 0.0047(16) -0.0004(16)
    C6 0.0153(19) 0.0165(19) 0.025(2) 0.0015(16) 0.0085(17) 0.0024(17)
    C7 0.0135(19) 0.022(2) 0.019(2) 0.0007(16) 0.0020(16) 0.0031(17)
    C8 0.016(2) 0.0172(19) 0.021(2) -0.0006(16) 0.0050(17) 0.0012(17)
    C8A 0.0156(19) 0.0124(18) 0.016(2) 0.0009(15) 0.0053(15) -0.0010(15)
    S9 0.0163(4) 0.0168(5) 0.0192(5) 0.0003(3) 0.0028(4) -0.0013(4)
    C9A 0.0155(19) 0.0165(18) 0.0175(19) -0.0055(16) 0.0054(15) -0.0042(16)
    C10 0.0132(18) 0.0137(18) 0.021(2) -0.0009(15) 0.0019(16) -0.0011(16)
    C11 0.0149(19) 0.0165(19) 0.020(2) -0.0005(16) 0.0007(16) 0.0008(16)
    C12 0.018(2) 0.019(2) 0.018(2) -0.0002(16) 0.0034(16) 0.0003(16)
    C13 0.0148(19) 0.0155(19) 0.016(2) 0.0012(15) 0.0000(15) -0.0035(16)
    C14 0.019(2) 0.018(2) 0.025(2) -0.0031(17) 0.0067(17) 0.0013(17)
    C15 0.0171(19) 0.021(2) 0.021(2) -0.0022(16) 0.0055(17) -0.0016(17)
    O1 0.0223(15) 0.0163(14) 0.0223(15) -0.0003(12) 0.0096(13) -0.0003(12)
    C16 0.021(2) 0.021(2) 0.018(2) -0.0003(17) 0.0067(17) -0.0029(17)
    S1 0.0164(5) 0.0182(5) 0.0197(5) 0.0014(4) 0.0029(4) 0.0002(4)
    O2 0.0372(17) 0.036(2) 0.0270(14) 0.0050(17) 0.0053(13) -0.0125(16)
    O3 0.0204(15) 0.0232(15) 0.0252(15) 0.0021(12) 0.0041(12) 0.0073(12)
    O4 0.0152(15) 0.0258(16) 0.0353(18) 0.0019(12) -0.0007(13) 0.0102(14)
    O5 0.0167(15) 0.0263(17) 0.0406(18) -0.0014(13) 0.0064(14) -0.0019(15)
_geom_special_details
;
All e.s.d.'s (except the e.s.d. in the dihedral angle between two l.s. planes)
are estimated using the full covariance matrix. The cell e.s.d.'s are taken
into account individually in the estimation of e.s.d.'s in distances, angles
and torsion angles; correlations between e.s.d.'s in cell parameters are only
used when they are defined by crystal symmetry. An approximate (isotropic)
treatment of cell e.s.d.'s is used for estimating e.s.d.'s involving l.s.
planes.
;
loop_
    _geom_bond_atom_site_label_1
    _geom_bond_atom_site_label_2
    _geom_bond_site_symmetry_2
    _geom_bond_distance
    _geom_bond_publ_flag
    Se1 C9A . 1.834(4) ?
    Se1 C2 . 1.859(4) ?
    C2 C3 . 1.345(5) ?
    C2 H2 . 0.9500 ?
    C3 N4 . 1.415(5) ?
    C3 C10 . 1.485(5) ?
    N4 C9A . 1.373(5) ?
    N4 C4A . 1.412(5) ?
    C4A C5 . 1.385(5) ?
    C4A C8A . 1.397(5) ?
    C5 C6 . 1.386(6) ?
    C5 H5 . 0.9500 ?
    C6 C7 . 1.397(6) ?
    C6 H6 . 0.9500 ?
    C7 C8 . 1.391(6) ?
    C7 H7 . 0.9500 ?
    C8 C8A . 1.388(6) ?
    C8 H8 . 0.9500 ?
    C8A S9 . 1.759(4) ?
    S9 C9A . 1.710(4) ?
    C10 C15 . 1.394(5) ?
    C10 C11 . 1.399(6) ?
    C11 C12 . 1.391(6) ?
    C11 H11 . 0.9500 ?
    C12 C13 . 1.390(6) ?
    C12 H12 . 0.9500 ?
    C13 O1 . 1.367(5) ?
    C13 C14 . 1.404(6) ?
    C14 C15 . 1.376(6) ?
    C14 H14 . 0.9500 ?
    C15 H15 . 0.9500 ?
    O1 C16 . 1.439(5) ?
    C16 H16A . 0.9800 ?
    C16 H16B . 0.9800 ?
    C16 H16C . 0.9800 ?
    S1 O2 . 1.436(3) ?
    S1 O3 . 1.441(3) ?
    S1 O4 . 1.489(3) ?
    S1 O5 . 1.549(3) ?
    O5 H5O . 0.9086 ?
loop_
    _geom_angle_atom_site_label_1
    _geom_angle_atom_site_label_2
    _geom_angle_atom_site_label_3
    _geom_angle_site_symmetry_1
    _geom_angle_site_symmetry_3
    _geom_angle
    _geom_angle_publ_flag
    C9A Se1 C2 . . 84.92(18) ?
    C3 C2 Se1 . . 114.8(3) ?
    C3 C2 H2 . . 122.6 ?
    Se1 C2 H2 . . 122.6 ?
    C2 C3 N4 . . 112.5(4) ?
    C2 C3 C10 . . 123.7(4) ?
    N4 C3 C10 . . 123.7(3) ?
    C9A N4 C4A . . 113.2(3) ?
    C9A N4 C3 . . 114.2(3) ?
    C4A N4 C3 . . 132.6(3) ?
    C5 C4A C8A . . 120.3(4) ?
    C5 C4A N4 . . 128.7(4) ?
    C8A C4A N4 . . 111.0(3) ?
    C4A C5 C6 . . 118.3(4) ?
    C4A C5 H5 . . 120.9 ?
    C6 C5 H5 . . 120.9 ?
    C5 C6 C7 . . 121.3(4) ?
    C5 C6 H6 . . 119.4 ?
    C7 C6 H6 . . 119.4 ?
    C8 C7 C6 . . 120.9(4) ?
    C8 C7 H7 . . 119.6 ?
    C6 C7 H7 . . 119.6 ?
    C8A C8 C7 . . 117.4(4) ?
    C8A C8 H8 . . 121.3 ?
    C7 C8 H8 . . 121.3 ?
    C8 C8A C4A . . 121.9(4) ?
    C8 C8A S9 . . 125.9(3) ?
    C4A C8A S9 . . 112.2(3) ?
    C9A S9 C8A . . 90.01(19) ?
    N4 C9A S9 . . 113.6(3) ?
    N4 C9A Se1 . . 113.5(3) ?
    S9 C9A Se1 . . 132.9(2) ?
    C15 C10 C11 . . 118.3(4) ?
    C15 C10 C3 . . 123.9(4) ?
    C11 C10 C3 . . 117.7(3) ?
    C12 C11 C10 . . 121.1(4) ?
    C12 C11 H11 . . 119.5 ?
    C10 C11 H11 . . 119.5 ?
    C11 C12 C13 . . 119.6(4) ?
    C11 C12 H12 . . 120.2 ?
    C13 C12 H12 . . 120.2 ?
    O1 C13 C12 . . 124.0(4) ?
    O1 C13 C14 . . 116.3(4) ?
    C12 C13 C14 . . 119.7(4) ?
    C15 C14 C13 . . 119.9(4) ?
    C15 C14 H14 . . 120.0 ?
    C13 C14 H14 . . 120.0 ?
    C14 C15 C10 . . 121.3(4) ?
    C14 C15 H15 . . 119.4 ?
    C10 C15 H15 . . 119.4 ?
    C13 O1 C16 . . 117.3(3) ?
    O1 C16 H16A . . 109.5 ?
    O1 C16 H16B . . 109.5 ?
    H16A C16 H16B . . 109.5 ?
    O1 C16 H16C . . 109.5 ?
    H16A C16 H16C . . 109.5 ?
    H16B C16 H16C . . 109.5 ?
    O2 S1 O3 . . 113.9(2) ?
    O2 S1 O4 . . 112.44(19) ?
    O3 S1 O4 . . 110.80(18) ?
    O2 S1 O5 . . 108.31(19) ?
    O3 S1 O5 . . 106.59(18) ?
    O4 S1 O5 . . 104.13(18) ?
    S1 O5 H5O . . 110.3 ?
loop_
    _geom_torsion_atom_site_label_1
    _geom_torsion_atom_site_label_2
    _geom_torsion_atom_site_label_3
    _geom_torsion_atom_site_label_4
    _geom_torsion_site_symmetry_1
    _geom_torsion_site_symmetry_2
    _geom_torsion_site_symmetry_3
    _geom_torsion_site_symmetry_4
    _geom_torsion
    _geom_torsion_publ_flag
    C9A Se1 C2 C3 . . . . 0.2(3) ?
    Se1 C2 C3 N4 . . . . 0.6(4) ?
    Se1 C2 C3 C10 . . . . -175.7(3) ?
    C2 C3 N4 C9A . . . . -1.3(5) ?
    C10 C3 N4 C9A . . . . 174.9(4) ?
    C2 C3 N4 C4A . . . . -179.5(4) ?
    C10 C3 N4 C4A . . . . -3.3(6) ?
    C9A N4 C4A C5 . . . . -179.1(4) ?
    C3 N4 C4A C5 . . . . -0.9(7) ?
    C9A N4 C4A C8A . . . . -0.6(4) ?
    C3 N4 C4A C8A . . . . 177.6(4) ?
    C8A C4A C5 C6 . . . . -0.5(6) ?
    N4 C4A C5 C6 . . . . 177.9(4) ?
    C4A C5 C6 C7 . . . . -0.1(6) ?
    C5 C6 C7 C8 . . . . 0.4(6) ?
    C6 C7 C8 C8A . . . . -0.2(6) ?
    C7 C8 C8A C4A . . . . -0.3(6) ?
    C7 C8 C8A S9 . . . . -178.7(3) ?
    C5 C4A C8A C8 . . . . 0.7(6) ?
    N4 C4A C8A C8 . . . . -177.9(4) ?
    C5 C4A C8A S9 . . . . 179.3(3) ?
    N4 C4A C8A S9 . . . . 0.7(4) ?
    C8 C8A S9 C9A . . . . 178.1(4) ?
    C4A C8A S9 C9A . . . . -0.4(3) ?
    C4A N4 C9A S9 . . . . 0.3(4) ?
    C3 N4 C9A S9 . . . . -178.3(3) ?
    C4A N4 C9A Se1 . . . . -180.0(3) ?
    C3 N4 C9A Se1 . . . . 1.5(4) ?
    C8A S9 C9A N4 . . . . 0.1(3) ?
    C8A S9 C9A Se1 . . . . -179.6(3) ?
    C2 Se1 C9A N4 . . . . -0.9(3) ?
    C2 Se1 C9A S9 . . . . 178.8(3) ?
    C2 C3 C10 C15 . . . . -110.1(5) ?
    N4 C3 C10 C15 . . . . 74.1(5) ?
    C2 C3 C10 C11 . . . . 66.4(5) ?
    N4 C3 C10 C11 . . . . -109.4(4) ?
    C15 C10 C11 C12 . . . . -2.9(6) ?
    C3 C10 C11 C12 . . . . -179.6(4) ?
    C10 C11 C12 C13 . . . . 1.6(6) ?
    C11 C12 C13 O1 . . . . 179.2(4) ?
    C11 C12 C13 C14 . . . . 1.5(6) ?
    O1 C13 C14 C15 . . . . 178.9(4) ?
    C12 C13 C14 C15 . . . . -3.3(6) ?
    C13 C14 C15 C10 . . . . 1.9(6) ?
    C11 C10 C15 C14 . . . . 1.2(6) ?
    C3 C10 C15 C14 . . . . 177.7(4) ?
    C12 C13 O1 C16 . . . . 1.7(5) ?
    C14 C13 O1 C16 . . . . 179.5(3) ?
loop_
    _geom_hbond_atom_site_label_D
    _geom_hbond_atom_site_label_H
    _geom_hbond_atom_site_label_A
    _geom_hbond_site_symmetry_A
    _geom_hbond_distance_DH
    _geom_hbond_distance_HA
    _geom_hbond_distance_DA
    _geom_hbond_angle_DHA
    _geom_hbond_publ_flag
    O5 H5O O4 1_655 0.91 1.80 2.610(4) 147 yes
    C6 H6 O4 2_646 0.95 2.54 3.494(5) 178 yes
    C8 H8 O2 1_556 0.95 2.26 3.022(5) 137 yes
_iucr_refine_instructions_details
;
TITL I in P2(1)
CELL 0.71073   4.6408  18.2634   9.4482  90.000  94.294  90.000
ZERR    2.00   0.0008   0.0031   0.0016   0.000   0.003   0.000
LATT -1
SYMM -X, 0.5+Y, -Z
SFAC C H N O S SE
UNIT 32 26 2 10 4 2
TEMP -173.0
SIZE 0.30 0.18 0.02
L.S. 12
BOND $H
ACTA
CONF
HTAB
WGHT    0.001000
FVAR       0.71278
SE1   6   -0.352527    0.725338    0.595122    11.00000    0.01455    0.01458 =
         0.02001    0.00010    0.00359    0.00098
C2    1   -0.309416    0.644775    0.478303    11.00000    0.01673    0.01789 =
         0.01781    0.00177    0.00519   -0.00195
AFIX  43
H2    2   -0.418107    0.638887    0.389770    11.00000   -1.20000
AFIX   0
C3    1   -0.112452    0.595474    0.528825    11.00000    0.01594    0.01488 =
         0.01929    0.00046    0.00578   -0.00119
N4    3    0.019977    0.615514    0.663007    11.00000    0.01299    0.01240 =
         0.01923   -0.00094    0.00487   -0.00100
C4A   1    0.235209    0.581905    0.754607    11.00000    0.01151    0.01450 =
         0.01903   -0.00010    0.00362   -0.00251
C5    1    0.378705    0.516412    0.736774    11.00000    0.01686    0.01639 =
         0.01766   -0.00040    0.00466   -0.00275
AFIX  43
H5    2    0.332987    0.486554    0.655863    11.00000   -1.20000
AFIX   0
C6    1    0.590736    0.495586    0.840072    11.00000    0.01528    0.01650 =
         0.02507    0.00240    0.00852    0.00155
AFIX  43
H6    2    0.691121    0.450812    0.829554    11.00000   -1.20000
AFIX   0
C7    1    0.659625    0.539151    0.959300    11.00000    0.01346    0.02241 =
         0.01881    0.00312    0.00202    0.00068
AFIX  43
H7    2    0.806800    0.523758    1.028180    11.00000   -1.20000
AFIX   0
C8    1    0.515544    0.604802    0.978535    11.00000    0.01593    0.01719 =
         0.02142    0.00124    0.00495   -0.00065
AFIX  43
H8    2    0.560829    0.634614    1.059554    11.00000   -1.20000
AFIX   0
C8A   1    0.302977    0.625031    0.874660    11.00000    0.01558    0.01236 =
         0.01634   -0.00105    0.00531    0.00088
S9    5    0.096672    0.705858    0.873255    11.00000    0.01631    0.01683 =
         0.01919   -0.00131    0.00279    0.00032
C9A   1   -0.072769    0.681261    0.713333    11.00000    0.01549    0.01652 =
         0.01746   -0.00423    0.00542   -0.00546
C10   1   -0.029675    0.529830    0.448492    11.00000    0.01317    0.01367 =
         0.02070   -0.00107    0.00185   -0.00088
C11   1    0.114810    0.541064    0.325547    11.00000    0.01493    0.01653 =
         0.02009    0.00076    0.00069   -0.00049
AFIX  43
H11   2    0.156738    0.589581    0.297210    11.00000   -1.20000
AFIX   0
C12   1    0.198056    0.482376    0.244142    11.00000    0.01778    0.01857 =
         0.01847    0.00033    0.00342   -0.00023
AFIX  43
H12   2    0.300359    0.490753    0.162249    11.00000   -1.20000
AFIX   0
C13   1    0.130749    0.411397    0.283264    11.00000    0.01478    0.01550 =
         0.01639   -0.00351   -0.00003    0.00119
C14   1   -0.026581    0.399806    0.402595    11.00000    0.01883    0.01830 =
         0.02517    0.00126    0.00674   -0.00310
AFIX  43
H14   2   -0.081864    0.351613    0.426992    11.00000   -1.20000
AFIX   0
C15   1   -0.100569    0.458323    0.484135    11.00000    0.01711    0.02055 =
         0.02059   -0.00158    0.00550   -0.00223
AFIX  43
H15   2   -0.201907    0.449838    0.566299    11.00000   -1.20000
AFIX   0
O1    4    0.200094    0.350274    0.209445    11.00000    0.02230    0.01628 =
         0.02232   -0.00033    0.00962   -0.00028
C16   1    0.359336    0.360846    0.086117    11.00000    0.02092    0.02122 =
         0.01803   -0.00286    0.00668   -0.00027
AFIX 137
H16A  2    0.390134    0.313428    0.041102    11.00000   -1.50000
H16B  2    0.546601    0.383298    0.114493    11.00000   -1.50000
H16C  2    0.249739    0.393011    0.018755    11.00000   -1.50000
AFIX   0
S1    5    0.280563    0.783918    0.264839    11.00000    0.01636    0.01818 =
         0.01974    0.00024    0.00293    0.00136
O2    4    0.375860    0.734624    0.159583    11.00000    0.03716    0.03603 =
         0.02702   -0.01250    0.00534    0.00496
O3    4    0.208971    0.748329    0.393701    11.00000    0.02036    0.02325 =
         0.02518    0.00729    0.00414    0.00213
O4    4    0.039515    0.831881    0.208111    11.00000    0.01519    0.02583 =
         0.03530    0.01023   -0.00070    0.00187
O5    4    0.529813    0.837927    0.306891    11.00000    0.01672    0.02631 =
         0.04062   -0.00191    0.00638   -0.00141
AFIX   3
H5O   2    0.663363    0.836967    0.241341    11.00000   -1.50000
HKLF 4
REM I in P2(1)
REM R1 =  0.0395 for   3555 Fo > 4sig(Fo)  and  0.0516 for all   4145 data
REM    227 parameters refined using      1 restraints
END
WGHT      0.0000      0.0000
REM Highest difference peak  0.738,  deepest hole -0.988,  1-sigma level  0.109
Q1    1  -0.2628  0.7067  0.6942  11.00000  0.05    0.74
Q2    1   0.2916  0.6674  0.2608  11.00000  0.05    0.62
Q3    1  -0.4102  0.7391  0.5999  11.00000  0.05    0.61
Q4    1  -0.2942  0.7511  0.6884  11.00000  0.05    0.61
Q5    1  -0.4291  0.7401  0.5035  11.00000  0.05    0.59
Q6    1   0.1961  0.7504  0.3061  11.00000  0.05    0.54
Q7    1  -0.4119  0.7126  0.5989  11.00000  0.05    0.52
Q8    1   0.1944  0.7070  0.3218  11.00000  0.05    0.52
Q9    1  -0.2763  0.7556  0.5383  11.00000  0.05    0.46
Q10   1   0.0082  0.7107  0.7776  11.00000  0.05    0.45
Q11   1  -0.5826  0.7782  0.5439  11.00000  0.05    0.44
Q12   1   0.0030  0.7828  0.9293  11.00000  0.05    0.43
Q13   1  -0.5544  0.6980  0.4982  11.00000  0.05    0.41
Q14   1  -0.0728  0.7251  0.7766  11.00000  0.05    0.41
Q15   1  -0.3696  0.7937  0.5757  11.00000  0.05    0.41
Q16   1   0.2366  0.7274  0.4077  11.00000  0.05    0.38
Q17   1   0.0499  0.7252  0.2058  11.00000  0.05    0.37
Q18   1  -0.1249  0.6643  0.7324  11.00000  0.05    0.37
Q19   1  -0.3465  0.6566  0.5977  11.00000  0.05    0.37
Q20   1   0.5196  0.7435  0.4056  11.00000  0.05    0.37
;
