# Supplementary material for: 3-(4-Meth­oxy­phen­yl)-1,3-selenazolo[2,3-b][1,3]benzo­thia­zol-4-ium hydrogen sulfate
Source: Acta Crystallogr Sect E Struct Rep Online. 2013 Apr 13;69(Pt 5):o703–4. doi: 10.1107/S1600536813009288 (PMC3648238; doi:10.1107/S1600536813009288)
Supplement: Supplementary file 2 [file e-69-0o703-Isup2.hkl]

# 
# h,k,l, Fc-squared, Fo-squared, sigma(Fo-squared) and status flag 
# 
data_I
_shelx_title ' M645 in P2(1)' 
_shelx_refln_list_code          4 
_shelx_F_calc_maximum      126.81 
_exptl_crystal_F_000       444.00 
_reflns_d_resolution_high  0.7330 
 
loop_ 
 _symmetry_equiv_pos_as_xyz 
 'x, y, z' 
 '-x, y+1/2, -z' 
 
_cell_length_a     4.6408 
_cell_length_b    18.2634 
_cell_length_c     9.4482 
_cell_angle_alpha  90.000 
_cell_angle_beta   94.294 
_cell_angle_gamma  90.000 
 
_shelx_F_squared_multiplier     1.000 
 
loop_ 
 _refln_index_h 
 _refln_index_k 
 _refln_index_l 
 _refln_F_squared_calc 
 _refln_F_squared_meas 
 _refln_F_squared_sigma 
 _refln_observed_status 
   0 -24   0        6.99        0.00     30.84 o 
   1 -24   0      304.75      283.19     53.34 o 
   1 -23   0      953.29      916.56     90.15 o 
   2 -23   0      130.70       75.27     39.27 o 
   0 -22   0      259.54      212.59     42.26 o 
   1 -22   0      237.67      163.72     42.18 o 
   2 -22   0       81.32      102.15     37.79 o 
   1 -21   0      312.13      248.57     46.08 o 
   2 -21   0      233.40      200.05     42.63 o 
   3 -21   0      415.71      364.64     60.98 o 
   0 -20   0      310.15      270.50     47.22 o 
   1 -20   0      338.25      358.95     36.10 o 
   2 -20   0      210.63      153.19     42.85 o 
   3 -20   0      750.16      673.74     82.45 o 
   1 -19   0      180.18      148.87     24.26 o 
   2 -19   0      232.85      253.75     42.69 o 
   3 -19   0      242.22      292.27     52.51 o 
   4 -19   0       10.24        0.00     33.44 o 
   0 -18   0      786.90      727.37     72.53 o 
   1 -18   0      597.57      563.99     41.95 o 
   2 -18   0       77.95       64.34     31.59 o 
   3 -18   0      760.12      772.28     60.89 o 
   4 -18   0       70.73       39.25     32.64 o 
   1 -17   0      405.27      356.62     44.10 o 
   2 -17   0      928.27      903.95     58.34 o 
   3 -17   0      281.95      304.61     37.92 o 
   4 -17   0        5.33        0.00     24.62 o 
   0 -16   0     3104.15     3004.92    222.55 o 
   1 -16   0      466.95      471.56     30.71 o 
   2 -16   0      223.48      218.93     29.40 o 
   3 -16   0      435.45      504.82     46.50 o 
   4 -16   0      168.64      137.29     32.31 o 
   1 -15   0      965.88      968.78     48.08 o 
   2 -15   0      157.98      172.22     21.43 o 
   3 -15   0      303.09      368.45     38.48 o 
   4 -15   0      475.53      570.32     53.90 o 
   5 -15   0      389.20      509.63     53.55 o 
   0 -14   0      748.34      744.09     43.73 o 
   1 -14   0     1612.82     1742.02     77.14 o 
   2 -14   0     1017.21      999.90     51.81 o 
   3 -14   0      864.91      820.27     59.66 o 
   4 -14   0      472.22      553.90     49.73 o 
   5 -14   0       77.78       89.54     30.76 o 
   1 -13   0      410.26      436.81     23.23 o 
   2 -13   0     1751.19     1798.73     82.53 o 
   3 -13   0       74.51      123.73     24.38 o 
   4 -13   0      417.11      481.69     48.24 o 
   5 -13   0      361.05      388.21     49.52 o 
   0 -12   0      874.56      836.67     46.70 o 
   1 -12   0      686.00      689.87     30.95 o 
   2 -12   0      225.80      226.70     18.73 o 
   3 -12   0     1303.53     1363.81    112.92 o 
   4 -12   0      629.88      619.16     73.12 o 
   5 -12   0      391.17      376.97     43.42 o 
   1 -11   0     1539.10     1573.90     63.27 o 
   2 -11   0     1626.50     1645.27     76.81 o 
   3 -11   0      105.95      103.76     23.39 o 
   4 -11   0      340.70      440.46     68.34 o 
   5 -11   0      342.72      391.53     71.17 o 
   0 -10   0     4323.03     4860.58    247.61 o 
   1 -10   0      624.35      606.34     27.68 o 
   2 -10   0      439.41      478.29     29.10 o 
   3 -10   0     1282.98     1326.63     81.04 o 
   4 -10   0      857.59      884.72     87.71 o 
   5 -10   0       80.18      128.19     49.09 o 
   1  -9   0     1432.36     1351.03     54.50 o 
   2  -9   0     2622.50     2691.10    118.09 o 
   3  -9   0       83.07       85.64     14.98 o 
   4  -9   0       87.31       99.81     27.10 o 
   5  -9   0      238.22      223.71     57.08 o 
   0  -8   0     6716.40     7334.41    372.53 o 
   1  -8   0     1644.39     1610.77     77.11 o 
   2  -8   0      280.36      307.61     20.82 o 
   3  -8   0      247.87      291.02     24.19 o 
   4  -8   0      890.58      847.58     58.92 o 
   5  -8   0      262.92      339.87     42.96 o 
   1  -7   0     2695.15     2602.28    108.62 o 
   2  -7   0     3303.87     3236.89    205.01 o 
   3  -7   0      685.66      674.14     38.86 o 
   4  -7   0      245.90      217.95     32.47 o 
   5  -7   0      555.28      607.37     57.04 o 
   6  -7   0      137.55      140.67     56.63 o 
   0  -6   0     3742.95     4011.72    210.92 o 
   1  -6   0       54.35       59.70      9.06 o 
   2  -6   0      719.97      764.82     44.02 o 
   3  -6   0      650.38      716.46     44.58 o 
   4  -6   0     2167.81     2223.07    179.72 o 
   5  -6   0       41.29       54.09     28.70 o 
   6  -6   0       89.11       63.69     50.37 o 
   1  -5   0     2836.35     2709.52    130.69 o 
   2  -5   0     2837.83     3117.63    146.02 o 
   3  -5   0      293.85      312.00     23.81 o 
   4  -5   0      647.66      591.78     51.66 o 
   5  -5   0      352.00      304.89     43.09 o 
   6  -5   0      215.32      173.62     42.47 o 
   0  -4   0     2437.59     2696.74    146.81 o 
   1  -4   0     1179.34     1225.45     77.60 o 
   2  -4   0     1253.93     1253.15    111.25 o 
   3  -4   0     1069.52     1097.29     68.39 o 
   4  -4   0     2455.38     2485.48    134.64 o 
   5  -4   0       19.87        0.00     24.39 o 
   6  -4   0        7.42       14.03     31.91 o 
   1  -3   0      437.27      402.48     23.31 o 
   2  -3   0     2067.97     2156.22    116.46 o 
   3  -3   0      209.98      185.05     29.57 o 
   4  -3   0      336.98      378.80     46.78 o 
   5  -3   0      373.51      369.37     61.10 o 
   6  -3   0      323.59      266.66     70.53 o 
   0  -2   0     6907.16     7686.81    388.89 o 
   1  -2   0     1122.32     1085.04     64.13 o 
   2  -2   0      667.92      653.90     40.41 o 
   3  -2   0     1751.72     1763.29     98.06 o 
   4  -2   0      570.29      524.88     31.69 o 
   5  -2   0      235.62      242.02     48.30 o 
   6  -2   0       31.07       38.09     30.98 o 
   2  -1   0     3868.09     4188.63    213.79 o 
   3  -1   0      402.30      412.01     25.25 o 
   4  -1   0      267.67      292.75     24.50 o 
   5  -1   0     1087.56     1095.48    105.16 o 
   6  -1   0      192.18      198.03     45.74 o 
   1   0   0       19.54       45.85      6.97 o 
   2   0   0      232.82      233.13     16.51 o 
   3   0   0     2410.13     2612.30    118.54 o 
   4   0   0      759.73      763.82     42.64 o 
   5   0   0      161.40      152.28     40.84 o 
   6   0   0       62.36       18.13     37.28 o 
   1   1   0      331.76      354.53     16.22 o 
   2   1   0     3802.53     3995.25    155.96 o 
   3   1   0      351.39      382.67     25.10 o 
   4   1   0      169.91      155.45     20.39 o 
   5   1   0     1178.85     1065.27     69.05 o 
   0   2   0     6724.94     7153.06    587.27 o 
   1   2   0     1196.12     1249.54     47.29 o 
   2   2   0      694.49      679.64     29.83 o 
   3   2   0     1673.31     1752.32     71.71 o 
   4   2   0      468.48      452.16     31.17 o 
   5   2   0      232.23      199.13     29.46 o 
   1   3   0      215.02      259.71     37.34 o 
   2   3   0     2082.68     2174.59     85.42 o 
   3   3   0      278.66      285.17     18.20 o 
   4   3   0      289.43      324.61     27.29 o 
   5   3   0      394.55      383.99     32.19 o 
   0   4   0     2939.40     3045.52    224.60 o 
   1   4   0     1437.73     1399.38     59.92 o 
   2   4   0     1329.19     1389.79     54.61 o 
   3   4   0     1164.27     1219.45     50.69 o 
   4   4   0     2360.52     2363.64    112.40 o 
   5   4   0       21.66       16.73     21.04 o 
   1   5   0     2191.16     2285.08    137.28 o 
   2   5   0     2648.82     2740.40    131.88 o 
   3   5   0      380.64      371.53     26.34 o 
   4   5   0      643.20      718.74     40.49 o 
   5   5   0      425.02      429.98     41.51 o 
   0   6   0     3416.84     4084.57    322.36 o 
   1   6   0       89.88       91.26     11.12 o 
   2   6   0      820.69      838.49     41.06 o 
   3   6   0      630.55      604.50     36.95 o 
   4   6   0     1982.16     1899.75     96.70 o 
   5   6   0       36.94        2.89     21.67 o 
   1   7   0     2380.76     2335.28    112.28 o 
   2   7   0     2929.04     2962.71    139.65 o 
   3   7   0      803.61      819.06     42.07 o 
   4   7   0      267.77      317.00     27.18 o 
   5   7   0      631.73      578.55     48.87 o 
   0   8   0     6952.93     6782.99    566.21 o 
   1   8   0     1900.44     1909.97     81.34 o 
   2   8   0      342.63      308.18     22.36 o 
   3   8   0      446.47      447.01     27.75 o 
   4   8   0      811.72      799.21     47.21 o 
   5   8   0      276.15      244.15     44.70 o 
   1   9   0     1597.10     1519.59     86.14 o 
   2   9   0     2633.44     2598.09    122.08 o 
   3   9   0       66.98      115.87     18.07 o 
   4   9   0      157.35      183.27     22.97 o 
   5   9   0      189.01      187.19     33.49 o 
   0  10   0     4238.53     4360.24    378.44 o 
   1  10   0      760.17      752.97     47.08 o 
   2  10   0      485.97      496.81     30.83 o 
   3  10   0     1278.32     1292.28     66.97 o 
   4  10   0      841.71      786.18     48.05 o 
   5  10   0       87.94       78.00     27.44 o 
   1  11   0     1729.41     1745.71    100.02 o 
   2  11   0     1642.69     1636.02    102.32 o 
   3  11   0      135.29      129.44     19.16 o 
   4  11   0      423.69      496.10     36.94 o 
   5  11   0      333.02      315.11     40.44 o 
   0  12   0      636.99      572.90     75.58 o 
   1  12   0      790.49      731.86     52.53 o 
   2  12   0      213.01      261.96     41.01 o 
   3  12   0     1131.17     1175.11     66.71 o 
   4  12   0      585.09      573.18     40.42 o 
   5  12   0      408.84      308.68     66.19 o 
   1  13   0      538.05      559.90     42.19 o 
   2  13   0     1540.01     1718.07    110.86 o 
   3  13   0       93.79       74.16     26.01 o 
   4  13   0      498.69      569.10     54.23 o 
   5  13   0      316.26      279.79     65.68 o 
   0  14   0      531.44      500.06     71.59 o 
   1  14   0     1567.03     1553.34    104.58 o 
   2  14   0      950.97     1013.53     70.73 o 
   3  14   0      868.58      967.28    137.49 o 
   4  14   0      470.68      429.53     50.23 o 
   5  14   0       82.35       63.00     52.34 o 
   1  15   0     1000.62      912.81     66.71 o 
   2  15   0      119.19      140.29     28.36 o 
   3  15   0      332.64      342.82     42.56 o 
   4  15   0      564.84      599.71     69.39 o 
   5  15   0      325.58      363.70     75.78 o 
   0  16   0     2896.44     2887.98    248.95 o 
   1  16   0      572.53      560.74     59.47 o 
   2  16   0      238.57      271.41     39.04 o 
   3  16   0      435.09      464.97     53.84 o 
   4  16   0      172.11      140.28     52.20 o 
   1  17   0      460.20      467.04     50.21 o 
   2  17   0      724.62      775.83     63.51 o 
   3  17   0      323.37      365.16     44.28 o 
   4  17   0       10.33        0.00     42.32 o 
   0  18   0      860.60      863.58     87.06 o 
   1  18   0      613.99      589.03     50.54 o 
   2  18   0      116.89       69.56     26.65 o 
   3  18   0      825.46      859.05     67.38 o 
   4  18   0       21.30        0.00     42.59 o 
   1  19   0       99.15      105.09     27.04 o 
   2  19   0      101.22       50.83     27.33 o 
   3  19   0      283.61      278.75     42.49 o 
   4  19   0       25.95        8.84     47.02 o 
   0  20   0      445.15      380.51     58.87 o 
   1  20   0      378.96      401.76     43.31 o 
   2  20   0      241.02      244.28     36.96 o 
   3  20   0      777.74      897.31     70.04 o 
   1  21   0      305.60      300.51     39.34 o 
   2  21   0      203.18      136.29     33.42 o 
   3  21   0      452.33      401.33     51.96 o 
   0  22   0      261.76      202.38     48.99 o 
   1  22   0      292.98      221.12     36.21 o 
   2  22   0       85.54       83.84     29.18 o 
   1  23   0      934.43      948.41     73.57 o 
   2  23   0       61.24       39.67     38.34 o 
   0  24   0       56.99       27.00     40.09 o 
   1  24   0      307.73      296.07     42.81 o 
  -1 -24   1      160.61       78.71     37.52 o 
   0 -24   1      353.30      262.11     52.04 o 
   1 -24   1      125.93      120.22     42.53 o 
  -2 -23   1      531.72      567.29     69.78 o 
  -1 -23   1       11.31        0.00     29.80 o 
   0 -23   1      389.96      389.62     55.41 o 
   1 -23   1      405.49      403.83     61.27 o 
   2 -23   1      149.47      101.29     40.53 o 
  -2 -22   1      114.29       67.65     35.86 o 
  -1 -22   1      230.66      158.17     39.72 o 
   0 -22   1      379.98      321.89     36.63 o 
   1 -22   1      198.77      180.84     43.28 o 
   2 -22   1       61.76       71.35     35.47 o 
  -3 -21   1      120.30       93.28     39.90 o 
  -2 -21   1      543.10      525.04     67.37 o 
  -1 -21   1       16.17        0.00     19.49 o 
   0 -21   1      639.54      573.29     42.73 o 
   1 -21   1      574.65      517.63     68.28 o 
   2 -21   1      144.35       92.27     37.32 o 
   3 -21   1      136.10      135.14     43.24 o 
  -3 -20   1       69.82       41.00     34.25 o 
  -2 -20   1       63.15       61.29     31.02 o 
  -1 -20   1      518.47      487.93     42.90 o 
   0 -20   1      415.71      367.81     36.30 o 
   1 -20   1      231.09      193.13     42.10 o 
   2 -20   1       46.71       37.61     31.59 o 
   3 -20   1      367.03      288.29     56.51 o 
  -4 -19   1       12.50       49.95     36.51 o 
  -3 -19   1      232.99      170.18     45.25 o 
  -2 -19   1      676.09      682.14     75.70 o 
  -1 -19   1       88.92       57.10     21.08 o 
   0 -19   1      216.23      164.47     25.29 o 
   1 -19   1      753.77      738.00     73.55 o 
   2 -19   1      505.00      517.48     64.76 o 
   3 -19   1       43.99       44.72     29.46 o 
   4 -19   1      164.18      231.10     41.04 o 
  -4 -18   1      805.17      890.44     66.51 o 
  -3 -18   1      307.10      282.86     51.14 o 
  -2 -18   1      150.03      124.10     36.29 o 
  -1 -18   1      984.80      963.00     61.35 o 
   0 -18   1      556.01      521.62     41.78 o 
   1 -18   1      212.27      166.47     24.75 o 
   2 -18   1      595.68      538.30     42.63 o 
   3 -18   1      314.92      358.19     53.86 o 
   4 -18   1       17.85       16.04     28.09 o 
  -4 -17   1       80.55      109.52     31.94 o 
  -3 -17   1      129.78      134.50     28.93 o 
  -2 -17   1      334.00      320.94     36.74 o 
  -1 -17   1       83.99       61.13     20.21 o 
   0 -17   1       98.93       86.69     20.39 o 
   1 -17   1      404.49      367.52     26.97 o 
   2 -17   1      903.39      881.91     60.16 o 
   3 -17   1      139.43       87.56     26.98 o 
   4 -17   1      192.64      206.86     36.60 o 
  -4 -16   1      731.80      824.14     61.32 o 
  -3 -16   1      757.18      676.16     51.99 o 
  -2 -16   1      148.62      160.37     21.23 o 
  -1 -16   1     1704.46     1746.16     99.11 o 
   0 -16   1      908.51      917.31     46.03 o 
   1 -16   1     1533.62     1507.73     70.42 o 
   2 -16   1      258.42      253.66     31.20 o 
   3 -16   1      336.23      354.18     40.16 o 
   4 -16   1       40.82       27.06     26.41 o 
  -5 -15   1        8.92        0.00     24.52 o 
  -4 -15   1      116.20      148.43     47.67 o 
  -3 -15   1      213.16      233.70     31.91 o 
  -2 -15   1      465.85      487.13     33.28 o 
  -1 -15   1      555.03      489.59     29.48 o 
   0 -15   1      279.47      308.39     22.49 o 
   1 -15   1     1011.86     1010.98     49.85 o 
   2 -15   1      190.38      205.31     28.15 o 
   3 -15   1      327.82      363.72     39.90 o 
   4 -15   1      758.00      807.47     59.57 o 
  -5 -14   1       11.48       10.22     43.60 o 
  -4 -14   1      780.26      692.20     88.04 o 
  -3 -14   1      696.00      739.99     74.75 o 
  -2 -14   1      310.25      320.78     26.95 o 
  -1 -14   1     2259.11     2361.15     88.92 o 
   0 -14   1      951.15      976.32     49.96 o 
   1 -14   1      250.36      246.99     21.15 o 
   2 -14   1     1887.95     2043.06    109.50 o 
   3 -14   1      640.57      626.92     51.99 o 
   4 -14   1       32.01       15.16     22.13 o 
   5 -14   1      152.73      144.67     35.31 o 
  -5 -13   1      287.90      305.22     64.89 o 
  -4 -13   1       47.70       19.68     36.22 o 
  -3 -13   1      185.61      214.03     43.18 o 
  -2 -13   1     1338.90     1349.39     70.82 o 
  -1 -13   1      240.82      245.67     17.16 o 
   0 -13   1      255.50      279.09     17.67 o 
   1 -13   1     2055.32     2012.80     91.58 o 
   2 -13   1     1211.31     1245.35     74.73 o 
   3 -13   1      123.25      123.97     31.02 o 
   4 -13   1      415.97      506.06     88.31 o 
   5 -13   1      319.27      360.98     44.59 o 
  -5 -12   1      240.69      159.15     53.77 o 
  -4 -12   1      237.87      241.53     53.24 o 
  -3 -12   1      844.62      811.85     78.11 o 
  -2 -12   1      877.25      920.24     45.27 o 
  -1 -12   1     1292.90     1260.77     52.10 o 
   0 -12   1     1122.07     1128.02     46.85 o 
   1 -12   1      172.15      204.67     17.32 o 
   2 -12   1     1394.67     1432.19     67.28 o 
   3 -12   1     1219.93     1241.12     84.32 o 
   4 -12   1      157.36      185.35     31.19 o 
   5 -12   1      240.63      246.79     38.53 o 
  -5 -11   1      479.71      451.01     78.32 o 
  -4 -11   1       86.71       50.33     36.43 o 
  -3 -11   1      900.36      921.83     47.61 o 
  -2 -11   1     3666.80     3863.82    181.51 o 
  -1 -11   1      860.82      896.47     41.66 o 
   0 -11   1     1013.04     1004.42     38.78 o 
   1 -11   1     2218.17     2245.64    101.27 o 
   2 -11   1      463.40      434.28     27.10 o 
   3 -11   1       96.85       92.55     23.69 o 
   4 -11   1      429.01      427.00     41.26 o 
   5 -11   1       75.97       78.10     27.61 o 
  -5 -10   1      696.97      721.33     86.56 o 
  -4 -10   1      184.31      199.99     35.24 o 
  -3 -10   1      699.98      703.86     37.62 o 
  -2 -10   1      284.56      316.15     45.68 o 
  -1 -10   1      471.92      451.56     27.53 o 
   0 -10   1     1032.42     1108.39     45.24 o 
   1 -10   1      494.78      512.72     26.69 o 
   2 -10   1      667.68      636.30     28.03 o 
   3 -10   1     1231.35     1283.28     76.11 o 
   4 -10   1      168.21      205.00     29.19 o 
   5 -10   1      134.10      139.40     30.40 o 
  -5  -9   1      756.23      638.83     54.19 o 
  -4  -9   1       79.74       73.66     24.56 o 
  -3  -9   1     1364.13     1455.92     70.28 o 
  -2  -9   1     4209.51     4515.18    204.11 o 
  -1  -9   1     1619.87     1646.16     71.46 o 
   0  -9   1     1949.78     2043.97     75.42 o 
   1  -9   1     2488.57     2555.80    111.35 o 
   2  -9   1       64.24      109.21     27.32 o 
   3  -9   1      454.99      453.97     31.71 o 
   4  -9   1      988.77      968.78     97.13 o 
   5  -9   1      133.20      103.29     38.98 o 
  -5  -8   1      449.78      502.17     50.27 o 
  -4  -8   1      390.38      429.06     38.59 o 
  -3  -8   1      167.25      175.66     26.63 o 
  -2  -8   1      189.35      253.94     20.96 o 
  -1  -8   1     1253.19     1272.15     57.36 o 
   0  -8   1      362.09      321.17     16.23 o 
   1  -8   1     1336.99     1354.60     50.41 o 
   2  -8   1     2041.47     2096.37     98.16 o 
   3  -8   1      907.02      945.66     59.39 o 
   4  -8   1      722.73      852.46     63.74 o 
   5  -8   1      206.13      215.63     31.69 o 
  -6  -7   1       59.78        0.00     41.92 o 
  -5  -7   1      810.13      739.46     62.07 o 
  -4  -7   1      179.47      135.78     27.83 o 
  -3  -7   1     1803.07     1758.76     85.03 o 
  -2  -7   1     3136.99     3233.40    139.57 o 
  -1  -7   1     1475.87     1358.12     67.76 o 
   0  -7   1     2864.80     3012.43    112.78 o 
   1  -7   1     1018.51      962.43     38.37 o 
   2  -7   1     1788.79     1959.80     90.77 o 
   3  -7   1      152.97      186.36     25.04 o 
   4  -7   1      294.50      353.16     36.57 o 
   5  -7   1      233.24      219.38     55.66 o 
   6  -7   1      139.43      147.64     55.01 o 
  -6  -6   1       99.71       67.73     35.84 o 
  -5  -6   1     1096.61     1133.30    114.49 o 
  -4  -6   1      305.85      329.30     29.67 o 
  -3  -6   1      159.82      147.87     17.80 o 
  -2  -6   1      734.01      821.35     58.81 o 
  -1  -6   1     1459.16     1589.97     65.05 o 
   0  -6   1     1611.36     1666.36     79.38 o 
   1  -6   1     1064.99      973.95     37.12 o 
   2  -6   1     1926.94     1995.35     90.84 o 
   3  -6   1     1284.28     1266.97     72.04 o 
   4  -6   1      108.77      146.58     39.46 o 
   5  -6   1      140.68      111.37     32.32 o 
   6  -6   1      589.68      407.16     76.31 o 
  -6  -5   1      254.39      165.29     42.26 o 
  -5  -5   1      715.07      648.66     58.48 o 
  -4  -5   1       40.24       37.87     15.48 o 
  -3  -5   1     1838.10     1926.61     85.24 o 
  -2  -5   1      247.28      222.16     28.36 o 
  -1  -5   1      473.11      492.11     29.02 o 
   0  -5   1     5574.58     5832.87    243.98 o 
   1  -5   1     1643.65     1585.09     56.93 o 
   2  -5   1     2223.05     2298.27    124.63 o 
   3  -5   1       48.60       42.84     11.95 o 
   4  -5   1     1201.73     1202.77    105.79 o 
   5  -5   1      127.17      125.14     31.61 o 
   6  -5   1       88.25       43.12     47.02 o 
  -6  -4   1       86.42       47.72     35.68 o 
  -5  -4   1      294.04      367.26     60.55 o 
  -4  -4   1      222.91      223.23     21.18 o 
  -3  -4   1      932.27      950.04     50.56 o 
  -2  -4   1      686.21      714.09     35.47 o 
  -1  -4   1     7155.13     7654.03    373.78 o 
   0  -4   1     2157.12     2250.00     98.17 o 
   1  -4   1     1409.00     1327.32     71.41 o 
   2  -4   1     4980.27     5067.88    267.58 o 
   3  -4   1      953.99      904.64    100.48 o 
   4  -4   1      350.86      371.27     50.43 o 
   5  -4   1       31.35       26.37     24.48 o 
   6  -4   1      635.88      574.73     60.93 o 
  -6  -3   1      167.79      153.02     40.41 o 
  -5  -3   1     1596.17     1664.91    125.49 o 
  -4  -3   1      425.43      436.76     27.45 o 
  -3  -3   1     1606.31     1681.32     98.50 o 
  -2  -3   1      391.68      358.61     21.52 o 
  -1  -3   1     8559.94     9535.19    412.20 o 
   0  -3   1     6457.73     6546.73    316.60 o 
   1  -3   1     2484.05     2340.39    127.01 o 
   2  -3   1     4364.44     4507.61    235.14 o 
   3  -3   1      411.22      364.30     42.23 o 
   4  -3   1     1924.70     1993.06    125.85 o 
   5  -3   1      151.67      174.93     32.45 o 
   6  -3   1       29.25       81.35     45.89 o 
  -6  -2   1       41.19       11.82     31.96 o 
  -5  -2   1      394.69      472.88    122.70 o 
  -4  -2   1      785.10      793.14     44.41 o 
  -3  -2   1     1614.39     1809.47     82.23 o 
  -2  -2   1      306.49      321.14     35.33 o 
  -1  -2   1    14879.64    17194.66    892.60 o 
   0  -2   1      956.24      858.31     84.38 o 
   1  -2   1     1720.05     1564.62    130.93 o 
   2  -2   1     7039.82     7607.64    389.90 o 
   3  -2   1     1156.33     1160.73     58.15 o 
   4  -2   1      233.48      268.58     22.69 o 
   5  -2   1       11.88       10.36     23.49 o 
   6  -2   1      632.26      556.53     83.71 o 
  -6  -1   1       63.63      138.72     74.85 o 
  -5  -1   1      347.43      362.01     33.67 o 
  -4  -1   1      249.56      246.62     23.64 o 
  -3  -1   1     2126.51     2307.82     99.82 o 
  -2  -1   1     1135.16     1315.87     67.26 o 
  -1  -1   1     4705.36     5262.33    232.83 o 
   0  -1   1     2189.40     1777.77     86.71 o 
   1  -1   1     3167.14     2909.73    140.06 o 
   2  -1   1     1305.51     1331.18     72.85 o 
   3  -1   1      461.22      431.65     26.14 o 
   4  -1   1     2886.77     2934.65    134.50 o 
   5  -1   1      416.55      376.54     43.29 o 
   6  -1   1       28.43       14.88     37.95 o 
  -6   0   1       38.07       90.64     70.21 o 
  -5   0   1      417.48      357.97     37.29 o 
  -4   0   1      374.94      399.45     29.56 o 
  -3   0   1     1329.13     1338.01     64.34 o 
  -2   0   1      198.34      213.74     16.22 o 
  -1   0   1     3668.13     4279.43    185.44 o 
   0   0   1     3356.91     2926.86    126.83 o 
   1   0   1    10559.24    11543.98    497.09 o 
   2   0   1      814.16      812.69     39.83 o 
   3   0   1      448.11      512.99     29.93 o 
   4   0   1       11.63       32.04     14.22 o 
   5   0   1       76.21       46.51     25.47 o 
   6   0   1      305.52      273.39     57.30 o 
  -6   1   1      104.67      169.31     74.77 o 
  -5   1   1      343.64      407.86     52.51 o 
  -4   1   1      265.49      285.35     28.94 o 
  -3   1   1     1903.08     2043.49     99.04 o 
  -2   1   1     1503.75     1628.89     68.01 o 
  -1   1   1     4803.97     5604.20    237.17 o 
   0   1   1     1956.76     1518.76     90.55 o 
   1   1   1     2405.24     2554.36    102.88 o 
   2   1   1     1357.74     1333.44     67.84 o 
   3   1   1      421.25      391.48     25.53 o 
   4   1   1     2879.31     2955.84    134.77 o 
   5   1   1      451.78      450.03     44.59 o 
   6   1   1       22.00       20.21     38.20 o 
  -5   2   1      330.05      310.49     49.78 o 
  -4   2   1      831.12      818.18     44.68 o 
  -3   2   1     1669.67     1705.32     81.91 o 
  -2   2   1      305.87      270.04     17.79 o 
  -1   2   1    16081.30    19193.79    789.59 o 
   0   2   1      896.92      800.53     42.66 o 
   1   2   1     1714.54     1708.50     65.66 o 
   2   2   1     6976.48     7439.27    285.37 o 
   3   2   1      846.08      874.06     42.22 o 
   4   2   1      162.16      156.30     20.69 o 
   5   2   1       11.16        0.00     21.13 o 
   6   2   1      676.00      617.72     80.76 o 
  -5   3   1     1424.23     1563.12    134.20 o 
  -4   3   1      441.27      439.50     36.27 o 
  -3   3   1     1598.71     1606.06     77.17 o 
  -2   3   1      302.37      325.47     20.33 o 
  -1   3   1     8157.21     9353.74    461.82 o 
   0   3   1     5673.39     5726.46    226.54 o 
   1   3   1     2533.17     2451.53    109.49 o 
   2   3   1     4210.91     4486.46    172.64 o 
   3   3   1      380.86      404.65     22.40 o 
   4   3   1     2071.13     2161.97     99.21 o 
   5   3   1      216.04      224.97     32.36 o 
  -5   4   1      231.61      194.78     42.95 o 
  -4   4   1      362.43      402.95     33.79 o 
  -3   4   1      917.86     1051.46     50.95 o 
  -2   4   1      694.50      669.72     35.44 o 
  -1   4   1     7457.67     8050.07    343.14 o 
   0   4   1     2124.82     2273.97    100.94 o 
   1   4   1     1359.78     1283.79     60.90 o 
   2   4   1     4995.65     5141.43    196.34 o 
   3   4   1      709.28      696.48     35.35 o 
   4   4   1      286.28      264.53     21.92 o 
   5   4   1       10.26        0.00     16.51 o 
  -5   5   1      650.29      709.46     70.58 o 
  -4   5   1       37.67       23.39     13.64 o 
  -3   5   1     1738.94     1731.72     85.92 o 
  -2   5   1      255.10      283.25     18.52 o 
  -1   5   1      348.39      382.91     23.02 o 
   0   5   1     5070.42     5535.00    249.95 o 
   1   5   1     1585.96     1290.03     87.23 o 
   2   5   1     2405.56     2351.16     92.14 o 
   3   5   1       29.67       22.18     10.38 o 
   4   5   1     1081.03     1098.59     50.67 o 
   5   5   1      237.04      210.24     30.81 o 
  -6   6   1      114.85       89.18     43.91 o 
  -5   6   1     1118.38     1090.16    100.05 o 
  -4   6   1      487.86      474.99     30.84 o 
  -3   6   1      174.84      186.44     18.79 o 
  -2   6   1      740.27      737.57     39.82 o 
  -1   6   1     1224.50     1268.48     66.30 o 
   0   6   1     2007.82     1984.73     82.84 o 
   1   6   1     1012.11      878.15     58.27 o 
   2   6   1     2180.08     2111.87     94.91 o 
   3   6   1     1279.22     1255.17     54.07 o 
   4   6   1      155.59      153.18     20.85 o 
   5   6   1      149.66      144.21     27.70 o 
  -6   7   1       83.08       31.00     38.09 o 
  -5   7   1      907.73      944.26     82.43 o 
  -4   7   1      179.99      211.44     22.33 o 
  -3   7   1     1805.12     1847.65     86.15 o 
  -2   7   1     2794.50     3105.56    142.82 o 
  -1   7   1     1537.67     1678.62     70.77 o 
   0   7   1     2895.24     3078.76    207.77 o 
   1   7   1     1057.53     1006.05     61.39 o 
   2   7   1     2204.17     2161.05     95.24 o 
   3   7   1      196.39      192.63     20.17 o 
   4   7   1      263.86      250.76     26.26 o 
   5   7   1      361.81      350.45     32.04 o 
  -5   8   1      451.68      420.87     61.86 o 
  -4   8   1      248.81      236.86     25.48 o 
  -3   8   1      216.70      235.14     21.76 o 
  -2   8   1      183.61      184.28     18.57 o 
  -1   8   1     1139.47     1198.00     59.57 o 
   0   8   1      488.38      439.97     41.33 o 
   1   8   1     1280.09     1186.82     78.78 o 
   2   8   1     2009.61     2152.30    124.74 o 
   3   8   1      904.54      869.31     48.58 o 
   4   8   1      753.20      666.01     43.65 o 
   5   8   1      194.42      124.43     48.30 o 
  -5   9   1      634.42      609.51     70.42 o 
  -4   9   1       77.53       69.04     17.87 o 
  -3   9   1     1344.82     1465.10     72.81 o 
  -2   9   1     4623.71     4822.06    209.41 o 
  -1   9   1     1445.98     1484.28     74.25 o 
   0   9   1     1776.21     1817.66    116.73 o 
   1   9   1     2471.40     2597.63    150.28 o 
   2   9   1      145.39      141.23     23.83 o 
   3   9   1      507.03      542.56     42.30 o 
   4   9   1      912.55      934.86     67.98 o 
   5   9   1      153.28      101.98     44.03 o 
  -5  10   1      651.83      694.98     75.80 o 
  -4  10   1      213.96      174.88     29.98 o 
  -3  10   1      555.71      582.90     38.43 o 
  -2  10   1      230.25      226.69     22.10 o 
  -1  10   1      616.28      604.15     31.14 o 
   0  10   1     1225.28     1253.91     73.15 o 
   1  10   1      483.15      436.37     38.90 o 
   2  10   1      490.71      471.32     44.11 o 
   3  10   1     1171.21     1151.56     80.26 o 
   4  10   1      157.48      116.67     29.19 o 
   5  10   1      184.07      239.38     56.80 o 
  -5  11   1      498.38      635.10     73.57 o 
  -4  11   1       81.33      104.23     26.96 o 
  -3  11   1      880.29      860.42     50.03 o 
  -2  11   1     4172.95     4409.70    187.24 o 
  -1  11   1      803.82      772.64     44.51 o 
   0  11   1      768.61      757.89     61.48 o 
   1  11   1     2248.10     2420.60    138.28 o 
   2  11   1      391.34      378.68     37.64 o 
   3  11   1      107.16      104.78     24.73 o 
   4  11   1      344.71      362.95     43.22 o 
   5  11   1       57.22        0.96     42.38 o 
  -5  12   1      210.18      180.08     44.01 o 
  -4  12   1      294.67      267.78     36.19 o 
  -3  12   1      668.07      754.41     48.14 o 
  -2  12   1      782.77      754.67     45.95 o 
  -1  12   1     1350.57     1372.52     83.16 o 
   0  12   1     1281.80     1253.77     76.68 o 
   1  12   1      176.46      144.14     26.05 o 
   2  12   1     1304.90     1395.13     92.04 o 
   3  12   1     1426.61     1583.64    147.11 o 
   4  12   1      175.43      185.42     33.49 o 
   5  12   1      284.73      305.04     64.48 o 
  -5  13   1      327.12      316.93     55.41 o 
  -4  13   1       43.13       22.64     22.93 o 
  -3  13   1      216.55      193.05     23.78 o 
  -2  13   1     1601.06     1633.27     84.42 o 
  -1  13   1      189.33      206.07     28.63 o 
   0  13   1      258.08      232.01     30.47 o 
   1  13   1     2111.87     2154.30    125.88 o 
   2  13   1     1176.95     1176.12     81.59 o 
   3  13   1      127.81      114.15     26.91 o 
   4  13   1      330.42      389.40     47.32 o 
   5  13   1      337.28      288.39     66.53 o 
  -4  14   1      910.81      904.18     63.01 o 
  -3  14   1      581.29      655.87     43.01 o 
  -2  14   1      292.73      291.68     36.23 o 
  -1  14   1     1858.13     1862.87    195.65 o 
   0  14   1     1165.80     1122.44     71.37 o 
   1  14   1      248.18      253.12     34.09 o 
   2  14   1     1768.60     1717.54    172.68 o 
   3  14   1      777.36      864.51     91.99 o 
   4  14   1       46.99       29.51     26.42 o 
   5  14   1      159.34      189.17     60.35 o 
  -4  15   1      111.55      133.51     51.31 o 
  -3  15   1      282.36      245.88     35.88 o 
  -2  15   1      457.28      488.89     44.98 o 
  -1  15   1      471.57      494.19     69.66 o 
   0  15   1      207.42      184.82     31.42 o 
   1  15   1     1002.56      987.19     71.51 o 
   2  15   1      268.04      226.85     32.26 o 
   3  15   1      384.15      437.76     47.37 o 
   4  15   1      588.74      696.23     66.07 o 
  -4  16   1      690.89      694.01     96.23 o 
  -3  16   1      632.10      705.74     58.99 o 
  -2  16   1      135.99      135.73     28.61 o 
  -1  16   1     1733.78     1787.29    111.85 o 
   0  16   1      817.39      862.66     64.77 o 
   1  16   1     1521.65     1467.10     97.31 o 
   2  16   1      233.85      240.08     34.95 o 
   3  16   1      394.44      438.57     47.95 o 
   4  16   1       59.53       60.17     32.51 o 
  -4  17   1       83.48      106.64     53.56 o 
  -3  17   1       86.55      105.56     39.74 o 
  -2  17   1      401.41      423.37     57.05 o 
  -1  17   1       73.68       88.45     24.57 o 
   0  17   1      177.79      152.18     28.15 o 
   1  17   1      290.21      303.21     39.16 o 
   2  17   1      987.14      883.16     66.88 o 
   3  17   1      159.22      165.77     42.22 o 
   4  17   1      145.27      166.31     40.78 o 
  -4  18   1      823.85      769.53    101.17 o 
  -3  18   1      290.26      304.33     43.16 o 
  -2  18   1      149.73      125.63     29.59 o 
  -1  18   1      975.78      966.53     69.81 o 
   0  18   1      658.15      663.31     50.93 o 
   1  18   1      206.94      249.88     35.19 o 
   2  18   1      455.35      429.19     48.48 o 
   3  18   1      307.40      343.10     46.28 o 
   4  18   1        6.32        5.62     33.53 o 
  -4  19   1       12.87       59.17     48.58 o 
  -3  19   1      218.09      206.45     38.30 o 
  -2  19   1      792.01      806.20     63.01 o 
  -1  19   1       90.57       57.36     24.48 o 
   0  19   1      133.50      122.02     28.87 o 
   1  19   1      711.65      738.22     60.16 o 
   2  19   1      551.86      553.72     52.02 o 
   3  19   1       43.46       29.95     30.11 o 
   4  19   1      143.05       70.27     56.00 o 
  -3  20   1       36.06       35.71     30.86 o 
  -2  20   1       61.46       35.24     26.35 o 
  -1  20   1      637.52      602.88     51.21 o 
   0  20   1      478.77      403.69     44.29 o 
   1  20   1      234.77      201.07     35.23 o 
   2  20   1       26.36       25.58     24.84 o 
   3  20   1      378.11      381.74     50.24 o 
  -3  21   1       76.78       99.63     54.93 o 
  -2  21   1      517.26      496.64     53.54 o 
  -1  21   1        6.12        0.00     21.08 o 
   0  21   1      504.89      467.49     50.63 o 
   1  21   1      631.85      623.11     57.50 o 
   2  21   1      165.23      134.71     47.14 o 
   3  21   1      117.42      111.66     36.28 o 
  -2  22   1       89.75       90.85     29.52 o 
  -1  22   1      315.40      237.06     34.93 o 
   0  22   1      423.55      381.80     44.29 o 
   1  22   1      187.88      150.44     33.80 o 
   2  22   1      115.56       94.00     30.84 o 
  -2  23   1      463.95      451.01     53.24 o 
  -1  23   1       16.66        3.83     23.78 o 
   0  23   1      341.76      317.57     42.40 o 
   1  23   1      400.64      376.86     47.03 o 
   2  23   1      217.37      134.49     33.96 o 
  -1  24   1      179.07      140.54     32.50 o 
   0  24   1      355.76      309.46     41.61 o 
   1  24   1      122.18      138.44     33.91 o 
  -1 -24   2       97.85       41.00     34.13 o 
   0 -24   2      176.92      132.27     43.68 o 
   1 -24   2       40.66       42.99     38.20 o 
  -2 -23   2      131.21      107.23     38.50 o 
  -1 -23   2       89.37       55.82     25.04 o 
   0 -23   2      776.66      654.45     78.40 o 
   1 -23   2       29.14        0.00     31.57 o 
   2 -23   2       84.56       53.24     39.03 o 
  -2 -22   2      208.83      123.04     40.66 o 
  -1 -22   2      231.02      186.87     30.38 o 
   0 -22   2      130.67       93.43     36.06 o 
   1 -22   2        9.65        0.00     32.57 o 
   2 -22   2      346.90      264.89     53.06 o 
  -3 -21   2       64.51       63.32     36.22 o 
  -2 -21   2      139.10      136.85     38.42 o 
  -1 -21   2      230.40      198.67     30.60 o 
   0 -21   2      619.53      592.10     45.88 o 
   1 -21   2      301.47      300.91     53.18 o 
   2 -21   2       26.39        0.00     31.24 o 
   3 -21   2      133.94       52.79     39.46 o 
  -3 -20   2       70.23       61.41     37.34 o 
  -2 -20   2      865.67      855.47     85.76 o 
  -1 -20   2      439.17      434.91     71.36 o 
   0 -20   2      166.19      115.87     23.82 o 
   1 -20   2      102.01      132.94     39.29 o 
   2 -20   2      780.40      755.01     79.42 o 
   3 -20   2       28.95       34.68     26.95 o 
  -4 -19   2      183.99      171.12     49.74 o 
  -3 -19   2      421.90      442.57     62.51 o 
  -2 -19   2      105.85      126.24     36.33 o 
  -1 -19   2      181.22      175.89     27.48 o 
   0 -19   2     1347.42     1303.46     79.45 o 
   1 -19   2      321.00      310.57     50.23 o 
   2 -19   2      118.39      125.26     27.70 o 
   3 -19   2      317.57      302.30     40.87 o 
  -4 -18   2      410.07      414.71     64.03 o 
  -3 -18   2       94.69       77.67     37.04 o 
  -2 -18   2     1019.52     1047.40     71.65 o 
  -1 -18   2      451.32      439.24     38.04 o 
   0 -18   2      233.70      210.46     26.52 o 
   1 -18   2      118.97      119.83     24.08 o 
   2 -18   2      937.57      912.75     63.99 o 
   3 -18   2      197.53      191.79     32.58 o 
   4 -18   2        4.94        4.21     27.29 o 
  -4 -17   2       70.55      103.63     49.46 o 
  -3 -17   2      384.54      413.02     58.28 o 
  -2 -17   2      212.80      240.15     32.15 o 
  -1 -17   2       86.33       63.88     20.41 o 
   0 -17   2     1219.65     1317.82     64.90 o 
   1 -17   2      824.54      803.20     50.70 o 
   2 -17   2      388.90      338.45     50.74 o 
   3 -17   2      723.81      701.31     56.69 o 
   4 -17   2      485.37      537.73     61.53 o 
  -4 -16   2      407.94      487.89     72.08 o 
  -3 -16   2       93.30       50.98     36.37 o 
  -2 -16   2     1412.77     1424.83     84.63 o 
  -1 -16   2      528.69      557.33     41.43 o 
   0 -16   2        0.32        0.00     12.36 o 
   1 -16   2      315.09      306.92     24.05 o 
   2 -16   2      126.96      123.32     25.00 o 
   3 -16   2      431.58      451.33     58.18 o 
   4 -16   2       14.76       22.46     25.35 o 
  -5 -15   2      159.74       88.89     54.56 o 
  -4 -15   2      205.59      193.99     55.70 o 
  -3 -15   2      498.28      525.96     72.79 o 
  -2 -15   2      917.89      864.50     57.11 o 
  -1 -15   2        1.91        3.84     12.43 o 
   0 -15   2      941.93      932.42     48.71 o 
   1 -15   2     2386.99     2450.67    110.01 o 
   2 -15   2       16.39       29.17     18.49 o 
   3 -15   2      206.53      183.11     30.05 o 
   4 -15   2     1018.52     1033.90     73.45 o 
  -5 -14   2      116.22      117.53     53.01 o 
  -4 -14   2      865.12      856.35     88.14 o 
  -3 -14   2       31.34       14.44     22.32 o 
  -2 -14   2     1103.32     1078.90     56.37 o 
  -1 -14   2      235.27      245.30     18.34 o 
   0 -14   2      979.38      995.06     50.67 o 
   1 -14   2      446.52      433.24     27.25 o 
   2 -14   2      427.70      425.15     39.86 o 
   3 -14   2      371.48      377.72     37.66 o 
   4 -14   2       29.74       43.00     24.92 o 
   5 -14   2      121.46      120.75     63.13 o 
  -5 -13   2      236.09      276.97     65.09 o 
  -4 -13   2      595.57      693.62     89.18 o 
  -3 -13   2      334.42      435.01     46.17 o 
  -2 -13   2      703.87      720.21     40.96 o 
  -1 -13   2       53.77       39.68     13.09 o 
   0 -13   2     2065.90     2231.79    101.58 o 
   1 -13   2     2456.04     2470.47    107.46 o 
   2 -13   2        1.36        0.00     16.06 o 
   3 -13   2      615.88      579.47     48.11 o 
   4 -13   2      249.04      189.23     53.93 o 
   5 -13   2      129.82      119.68     32.95 o 
  -5 -12   2      344.86      310.61     65.94 o 
  -4 -12   2      443.62      579.24     71.07 o 
  -3 -12   2      472.76      504.93     35.12 o 
  -2 -12   2      558.66      624.65     46.36 o 
  -1 -12   2     1472.59     1415.33     64.69 o 
   0 -12   2      834.89      853.54     41.31 o 
   1 -12   2      549.17      571.52     75.35 o 
   2 -12   2     1588.51     1585.68     95.97 o 
   3 -12   2      761.09      787.85     53.36 o 
   4 -12   2       28.68       49.76     23.19 o 
   5 -12   2      312.86      330.78     43.77 o 
  -5 -11   2      230.34      227.30     58.58 o 
  -4 -11   2      151.37      197.00     34.13 o 
  -3 -11   2     2006.72     2155.22    101.94 o 
  -2 -11   2      429.92      461.42     29.98 o 
  -1 -11   2      468.65      454.31     27.55 o 
   0 -11   2     1758.85     1860.95     81.92 o 
   1 -11   2     1907.62     1871.62     80.60 o 
   2 -11   2       26.65       24.10     16.94 o 
   3 -11   2      169.20      191.89     27.87 o 
   4 -11   2      556.63      522.12     47.87 o 
   5 -11   2      447.64      466.73     47.89 o 
  -5 -10   2      490.21      440.78     49.72 o 
  -4 -10   2      124.07       82.92     26.61 o 
  -3 -10   2      707.21      756.36     43.83 o 
  -2 -10   2      120.28      150.94     19.37 o 
  -1 -10   2     2153.41     2196.69     95.23 o 
   0 -10   2      742.47      757.44     48.65 o 
   1 -10   2      606.23      579.16     30.31 o 
   2 -10   2     2898.74     3013.46    168.11 o 
   3 -10   2      532.73      569.86     43.33 o 
   4 -10   2      407.53      433.44     42.29 o 
   5 -10   2      631.79      621.39     55.17 o 
  -5  -9   2      176.65      160.96     33.90 o 
  -4  -9   2      262.31      292.36     36.80 o 
  -3  -9   2     3667.61     3898.93    174.97 o 
  -2  -9   2      336.95      393.20     28.41 o 
  -1  -9   2      654.33      612.75     33.25 o 
   0  -9   2     1320.23     1387.99     70.89 o 
   1  -9   2      361.10      333.01     22.51 o 
   2  -9   2      506.82      478.84     28.34 o 
   3  -9   2      518.70      480.04     50.80 o 
   4  -9   2      602.64      570.80     48.72 o 
   5  -9   2      197.04      216.25     32.84 o 
  -5  -8   2       23.82       25.02     25.06 o 
  -4  -8   2     1455.26     1463.85     71.87 o 
  -3  -8   2      439.57      466.12     31.07 o 
  -2  -8   2      276.45      348.79     26.13 o 
  -1  -8   2     1491.91     1482.52     66.11 o 
   0  -8   2      322.40      305.56     25.89 o 
   1  -8   2      225.35      193.30     14.60 o 
   2  -8   2     1160.12     1204.14     57.55 o 
   3  -8   2      854.80      988.82     46.29 o 
   4  -8   2       27.12       28.47     20.00 o 
   5  -8   2     1153.95     1148.19     80.08 o 
  -6  -7   2      444.89      357.01     51.54 o 
  -5  -7   2       26.03        0.00     23.88 o 
  -4  -7   2      414.40      453.72     34.18 o 
  -3  -7   2     3982.83     4222.91    186.59 o 
  -2  -7   2      656.70      658.03     39.35 o 
  -1  -7   2     3106.01     3352.20    141.96 o 
   0  -7   2     1996.78     2165.58    127.54 o 
   1  -7   2     1278.90     1326.55     57.33 o 
   2  -7   2      383.84      408.42     30.66 o 
   3  -7   2      485.56      511.75     40.20 o 
   4  -7   2      271.75      272.11     32.93 o 
   5  -7   2      333.95      316.12     47.89 o 
  -6  -6   2        5.83        0.00     29.11 o 
  -5  -6   2      533.49      464.61     50.48 o 
  -4  -6   2      116.59       97.75     18.65 o 
  -3  -6   2       46.67       64.76     15.22 o 
  -2  -6   2     1478.46     1595.33     92.30 o 
  -1  -6   2     3328.66     3489.83    164.16 o 
   0  -6   2     1551.22     1578.19     91.90 o 
   1  -6   2     1676.74     1615.23     94.52 o 
   2  -6   2      430.25      386.42     26.71 o 
   3  -6   2     3023.65     3211.83    164.09 o 
   4  -6   2      432.85      421.77     62.76 o 
   5  -6   2      169.33      197.50     32.80 o 
  -6  -5   2      932.31      790.97    112.55 o 
  -5  -5   2      148.12       65.47     28.54 o 
  -4  -5   2      439.51      416.36     36.72 o 
  -3  -5   2     1726.58     1903.51     86.53 o 
  -2  -5   2     2954.11     3371.46    143.03 o 
  -1  -5   2     4071.11     4029.82    186.54 o 
   0  -5   2     1458.99     1389.96     97.86 o 
   1  -5   2     8010.57     7964.93    415.60 o 
   2  -5   2       70.95       64.83     14.69 o 
   3  -5   2      833.16      829.64     55.83 o 
   4  -5   2      394.81      456.42     42.63 o 
   5  -5   2      370.42      354.33     41.55 o 
   6  -5   2       66.11        4.11     44.29 o 
  -6  -4   2       95.91      198.17     71.63 o 
  -5  -4   2      433.32      387.15     47.15 o 
  -4  -4   2      346.77      367.21     30.92 o 
  -3  -4   2      192.96      275.65     45.23 o 
  -2  -4   2      282.19      335.25     25.11 o 
  -1  -4   2     2455.98     2453.99    104.96 o 
   0  -4   2     1769.15     1581.02     79.72 o 
   1  -4   2     4355.77     4414.26    232.14 o 
   2  -4   2      696.67      604.73     48.68 o 
   3  -4   2     1385.92     1425.57     59.43 o 
   4  -4   2      517.03      470.02     38.50 o 
   5  -4   2      190.27      148.77     32.17 o 
   6  -4   2      225.51      233.87     56.00 o 
  -6  -3   2      237.45      188.60     73.12 o 
  -5  -3   2       20.61        6.51     17.17 o 
  -4  -3   2      680.54      627.95     57.38 o 
  -3  -3   2     1272.43     1312.09     56.02 o 
  -2  -3   2     1304.24     1380.32     98.63 o 
  -1  -3   2     5236.54     5906.92    538.56 o 
   0  -3   2     2840.52     2604.44    133.32 o 
   1  -3   2     7507.48     7080.45    375.71 o 
   2  -3   2      127.82      145.53     17.06 o 
   3  -3   2     1660.74     1772.18     96.42 o 
   4  -3   2      812.13      843.57     65.13 o 
   5  -3   2      331.16      311.44     39.81 o 
   6  -3   2      378.14      320.20     65.03 o 
  -6  -2   2       44.45       42.46     66.55 o 
  -5  -2   2      825.92      813.20     71.35 o 
  -4  -2   2     1681.11     1741.61     98.35 o 
  -3  -2   2      692.97      792.56     38.64 o 
  -2  -2   2      248.53      263.23     23.89 o 
  -1  -2   2    10532.11    11772.76    646.77 o 
   0  -2   2     2950.06     2769.92    137.03 o 
   1  -2   2     2044.02     1833.90     95.54 o 
   2  -2   2     1044.45     1197.05     68.15 o 
   3  -2   2      450.35      423.69     28.95 o 
   4  -2   2      178.80      200.79     35.40 o 
   5  -2   2      201.86      138.99     53.46 o 
   6  -2   2      303.56      169.17     54.82 o 
  -6  -1   2      299.35      330.00     94.52 o 
  -5  -1   2       96.39      100.34     27.07 o 
  -4  -1   2       13.96       24.12     15.16 o 
  -3  -1   2     2179.84     2263.96     91.65 o 
  -2  -1   2      937.91      956.32     41.51 o 
  -1  -1   2     1415.93     1525.62    102.12 o 
   1  -1   2    10150.14    10143.59    474.98 o 
   2  -1   2     2049.27     2199.00    116.31 o 
   3  -1   2     2505.98     2637.58    145.92 o 
   4  -1   2     1525.40     1505.28     99.70 o 
   5  -1   2      381.92      375.87     42.87 o 
   6  -1   2      274.91      212.10     55.07 o 
  -6   0   2      229.82      291.60     87.17 o 
  -5   0   2      446.20      428.75     46.81 o 
  -4   0   2     1852.53     1899.90    112.45 o 
  -3   0   2       46.09       69.00     14.45 o 
  -2   0   2      155.41      144.64     14.08 o 
  -1   0   2     4942.07     5258.53    274.85 o 
   0   0   2     1612.62     1477.85     66.18 o 
   1   0   2      993.71      864.60     53.24 o 
   2   0   2      224.59      249.78     22.06 o 
   3   0   2      464.55      469.72     28.73 o 
   4   0   2        4.31        0.00     12.75 o 
   5   0   2      613.23      650.69     54.19 o 
   6   0   2       89.15       99.50     46.43 o 
  -6   1   2      271.66      354.56     97.63 o 
  -5   1   2       93.73       50.29     25.40 o 
  -4   1   2        3.76       17.03     20.82 o 
  -3   1   2     2153.77     2320.15    127.07 o 
  -2   1   2     1041.38     1050.67     57.41 o 
  -1   1   2     1539.66     1749.72     75.02 o 
   0   1   2      694.02      637.28     26.83 o 
   1   1   2     9209.19     8701.50    346.84 o 
   2   1   2     2083.64     2142.82     85.30 o 
   3   1   2     2662.98     2768.14    122.96 o 
   4   1   2     1639.90     1671.34     78.43 o 
   5   1   2      348.18      341.99     41.44 o 
   6   1   2      271.23      189.94     52.79 o 
  -6   2   2       66.74      233.30     93.87 o 
  -5   2   2      962.40      966.64     84.46 o 
  -4   2   2     1734.04     1805.63    140.12 o 
  -3   2   2      684.72      704.80     67.39 o 
  -2   2   2      353.47      320.02     22.96 o 
  -1   2   2    10048.93    11823.13    883.90 o 
   0   2   2     2652.60     2517.01    113.05 o 
   1   2   2     1959.70     1749.37     82.84 o 
   2   2   2     1140.84     1222.47     49.73 o 
   3   2   2      382.01      376.72     22.85 o 
   4   2   2      150.12      139.27     19.28 o 
   5   2   2       95.08       59.26     25.92 o 
   6   2   2      277.24      227.71     52.28 o 
  -6   3   2      243.77      119.14     86.60 o 
  -5   3   2       35.79       13.74     26.41 o 
  -4   3   2      600.92      536.84     42.63 o 
  -3   3   2     1336.47     1330.31     77.88 o 
  -2   3   2     1316.97     1291.50     61.56 o 
  -1   3   2     5196.26     5958.53    225.58 o 
   0   3   2     2502.53     2458.29    110.22 o 
   1   3   2     7777.69     7372.51    327.14 o 
   2   3   2      111.31      127.84     14.64 o 
   3   3   2     1680.98     1706.92     85.38 o 
   4   3   2     1019.41     1047.74     65.73 o 
   5   3   2      286.49      268.09     38.04 o 
   6   3   2      365.26      280.42     58.10 o 
  -6   4   2       85.06       72.99     90.48 o 
  -5   4   2      496.46      467.31     58.65 o 
  -4   4   2      403.72      471.44     36.92 o 
  -3   4   2      192.23      169.05     19.95 o 
  -2   4   2      484.65      443.64     23.23 o 
  -1   4   2     2072.15     2274.93    105.96 o 
   0   4   2     1570.93     1405.81     57.23 o 
   1   4   2     4486.15     4441.18    199.77 o 
   2   4   2      402.01      417.66     27.09 o 
   3   4   2     1196.43     1106.47     64.86 o 
   4   4   2      490.49      484.45     33.60 o 
   5   4   2      125.26      114.70     29.27 o 
   6   4   2      265.47      159.47     50.72 o 
  -6   5   2      841.60      829.57     83.62 o 
  -5   5   2      125.67       95.78     33.01 o 
  -4   5   2      478.79      486.10     38.90 o 
  -3   5   2     1636.30     1771.73     86.10 o 
  -2   5   2     2854.16     3099.41    144.31 o 
  -1   5   2     4045.90     4554.60    190.49 o 
   0   5   2     1596.94     1501.72     57.72 o 
   1   5   2     8490.97     8037.76    357.75 o 
   2   5   2       77.13       58.72     11.33 o 
   3   5   2      877.37      912.30     48.37 o 
   4   5   2      583.06      563.75     36.21 o 
   5   5   2      317.68      274.74     38.32 o 
  -6   6   2       18.05       19.13     35.84 o 
  -5   6   2      557.43      554.03     61.13 o 
  -4   6   2      116.57      129.91     24.13 o 
  -3   6   2       49.03       41.28     12.70 o 
  -2   6   2     1941.58     2017.70     84.35 o 
  -1   6   2     3620.22     4033.62    167.92 o 
   0   6   2     1695.05     1766.97     77.59 o 
   1   6   2     1852.86     1865.64    102.60 o 
   2   6   2      318.05      272.05     20.99 o 
   3   6   2     2747.36     2838.47    140.36 o 
   4   6   2      394.72      417.82     32.36 o 
   5   6   2      163.79      175.93     32.79 o 
  -6   7   2      400.22      379.29     62.49 o 
  -5   7   2       16.87       16.73     27.69 o 
  -4   7   2      494.46      525.57     41.96 o 
  -3   7   2     3857.01     4186.46    189.61 o 
  -2   7   2      458.43      477.88     29.67 o 
  -1   7   2     2945.68     3097.81    144.60 o 
   0   7   2     2383.36     2534.00    108.19 o 
   1   7   2     1237.86     1202.48     78.04 o 
   2   7   2      403.33      382.06     24.67 o 
   3   7   2      564.39      561.68     34.18 o 
   4   7   2      319.69      311.33     28.49 o 
   5   7   2      286.92      324.53     56.70 o 
  -5   8   2        4.24        0.00     25.13 o 
  -4   8   2     1297.85     1380.54     88.51 o 
  -3   8   2      442.44      471.01     30.71 o 
  -2   8   2      390.34      380.99     24.39 o 
  -1   8   2     1335.83     1356.83     67.30 o 
   0   8   2      393.87      397.59     22.87 o 
   1   8   2      228.93      217.47     23.76 o 
   2   8   2     1190.27     1219.49     77.66 o 
   3   8   2      665.62      640.75     59.23 o 
   4   8   2       30.84       39.55     23.42 o 
   5   8   2     1167.44     1322.86     88.63 o 
  -5   9   2      217.36      143.74     38.99 o 
  -4   9   2      234.81      243.57     32.88 o 
  -3   9   2     3788.44     3935.77    178.36 o 
  -2   9   2      364.01      390.81     26.20 o 
  -1   9   2      687.41      638.19     34.53 o 
   0   9   2     1115.60     1141.30     59.41 o 
   1   9   2      314.87      284.46     30.31 o 
   2   9   2      526.44      529.87     67.66 o 
   3   9   2      374.75      421.24     42.05 o 
   4   9   2      770.54      768.10     56.41 o 
   5   9   2      204.07      150.14     34.62 o 
  -5  10   2      439.62      446.74     61.74 o 
  -4  10   2       63.11       29.28     21.40 o 
  -3  10   2      706.43      797.81     44.45 o 
  -2  10   2       31.15       47.45     32.91 o 
  -1  10   2     1984.42     2016.69     97.85 o 
   0  10   2      811.14      831.18     41.89 o 
   1  10   2      526.78      607.32     45.16 o 
   2  10   2     3174.04     3177.13    181.50 o 
   3  10   2      556.58      556.30     47.51 o 
   4  10   2      375.86      415.69     45.65 o 
   5  10   2      617.27      706.50     87.95 o 
  -5  11   2      288.95      247.75     50.51 o 
  -4  11   2      232.10      268.53     70.95 o 
  -3  11   2     2077.00     2179.57    104.20 o 
  -2  11   2      355.03      359.37     28.87 o 
  -1  11   2      501.56      504.97     30.30 o 
   0  11   2     1855.60     1764.56    110.65 o 
   1  11   2     1671.68     1675.96    154.45 o 
   2  11   2       23.51       26.89     18.86 o 
   3  11   2      190.19      208.36     31.95 o 
   4  11   2      653.06      647.96     73.41 o 
   5  11   2      411.14      385.98     50.05 o 
  -5  12   2      316.03      257.27     52.38 o 
  -4  12   2      325.57      320.97     39.96 o 
  -3  12   2      468.30      510.78     35.54 o 
  -2  12   2      447.83      458.35     33.42 o 
  -1  12   2     1349.95     1314.79     67.46 o 
   0  12   2      750.31      739.41     57.01 o 
   1  12   2      466.65      477.05     44.04 o 
   2  12   2     1806.28     1729.78    105.32 o 
   3  12   2      694.62      694.11    109.61 o 
   4  12   2       23.50       16.61     25.12 o 
   5  12   2      390.51      371.35     48.51 o 
  -5  13   2      270.10      249.99     51.16 o 
  -4  13   2      721.88      702.52     55.66 o 
  -3  13   2      528.61      569.78     36.42 o 
  -2  13   2      650.70      697.25     41.74 o 
  -1  13   2       51.37       48.25     14.61 o 
   0  13   2     2430.34     2399.47    149.82 o 
   1  13   2     2235.46     2350.11    146.46 o 
   2  13   2        0.23        0.00     19.70 o 
   3  13   2      604.14      667.68     72.62 o 
   4  13   2      282.61      344.81     44.09 o 
   5  13   2       90.42       29.03     49.34 o 
  -5  14   2       81.45       68.32     38.05 o 
  -4  14   2      689.18      684.08     57.10 o 
  -3  14   2       36.22       36.64     17.15 o 
  -2  14   2     1092.68     1111.57     58.59 o 
  -1  14   2      161.63      184.64     29.32 o 
   0  14   2     1111.84     1116.54     74.37 o 
   1  14   2      451.11      466.20     42.85 o 
   2  14   2      603.21      636.90     48.79 o 
   3  14   2      263.03      273.68     66.06 o 
   4  14   2       19.69       16.94     28.29 o 
   5  14   2      169.56      139.14     56.37 o 
  -5  15   2      188.41       55.80     37.06 o 
  -4  15   2      284.18      289.30     45.29 o 
  -3  15   2      604.46      612.37     44.09 o 
  -2  15   2      830.21      803.00     47.28 o 
  -1  15   2        2.16        0.00     17.56 o 
   0  15   2     1082.48     1069.72     69.85 o 
   1  15   2     2342.76     2507.14    160.05 o 
   2  15   2       14.35        0.00     24.27 o 
   3  15   2      130.20      133.69     32.33 o 
   4  15   2      959.60     1068.16     96.60 o 
  -4  16   2      348.05      352.72     43.48 o 
  -3  16   2       91.80      129.42     22.56 o 
  -2  16   2     1374.18     1393.90     93.33 o 
  -1  16   2      613.11      585.59     47.30 o 
   0  16   2        5.18        1.61     18.92 o 
   1  16   2      211.29      252.91     36.02 o 
   2  16   2      208.83      228.60     34.70 o 
   3  16   2      362.79      342.47     45.47 o 
   4  16   2       20.58       20.34     31.81 o 
  -4  17   2      116.99      122.17     50.64 o 
  -3  17   2      341.64      326.44     65.72 o 
  -2  17   2      217.83      266.64     36.31 o 
  -1  17   2       87.42       81.40     23.49 o 
   0  17   2     1320.88     1400.06     90.34 o 
   1  17   2      577.66      601.51     57.01 o 
   2  17   2      418.90      410.44     45.55 o 
   3  17   2      729.69      851.47     66.25 o 
   4  17   2      500.67      565.97     78.84 o 
  -4  18   2      390.67      326.91     70.27 o 
  -3  18   2       99.99      117.74     50.43 o 
  -2  18   2     1156.71     1224.65     81.08 o 
  -1  18   2      360.40      346.99     40.90 o 
   0  18   2      180.49      150.83     29.97 o 
   1  18   2      136.47      138.10     29.80 o 
   2  18   2      993.64      979.22     72.61 o 
   3  18   2      122.37       98.63     35.34 o 
   4  18   2        2.29       37.11     34.75 o 
  -4  19   2      216.47      294.41     66.84 o 
  -3  19   2      340.08      413.71     75.46 o 
  -2  19   2       98.39       93.49     28.61 o 
  -1  19   2      148.29      153.13     29.50 o 
   0  19   2     1398.58     1384.33     90.97 o 
   1  19   2      365.97      317.94     41.49 o 
   2  19   2      131.07      118.13     30.58 o 
   3  19   2      371.62      355.15     48.00 o 
  -3  20   2       72.37       96.62     52.04 o 
  -2  20   2      904.09      915.38     69.56 o 
  -1  20   2      401.29      397.06     44.23 o 
   0  20   2      117.79       99.60     28.23 o 
   1  20   2      104.25       93.20     30.08 o 
   2  20   2      741.14      766.41     64.38 o 
   3  20   2       12.57        5.39     30.31 o 
  -3  21   2        9.63        4.11     42.83 o 
  -2  21   2      135.95      151.00     33.61 o 
  -1  21   2      189.91      166.54     48.83 o 
   0  21   2      626.08      638.40     53.97 o 
   1  21   2      379.27      396.70     46.41 o 
   2  21   2       21.21       12.36     25.70 o 
   3  21   2      158.45      107.85     36.37 o 
  -2  22   2      202.37      184.29     37.18 o 
  -1  22   2      210.89      199.56     34.10 o 
   0  22   2      127.39      119.76     30.20 o 
   1  22   2        6.54       39.36     42.57 o 
   2  22   2      342.24      324.11     45.28 o 
  -2  23   2      172.45      131.59     33.87 o 
  -1  23   2       68.06       45.88     27.14 o 
   0  23   2      881.99      850.97     88.29 o 
   1  23   2       57.28       66.07     29.70 o 
   2  23   2       91.84       96.39     58.78 o 
  -1  24   2       67.35       65.45     28.44 o 
   0  24   2      176.00      167.66     35.56 o 
   1  24   2       15.08        5.31     27.49 o 
   0 -24   3       28.16        0.00     35.55 o 
  -2 -23   3      140.90      100.34     39.27 o 
  -1 -23   3      104.20       77.35     26.91 o 
   0 -23   3       80.15       42.02     37.46 o 
   1 -23   3      155.03      144.31     44.46 o 
  -2 -22   3      289.31      258.61     50.03 o 
  -1 -22   3      597.73      548.73     48.54 o 
   0 -22   3       21.72        0.00     29.84 o 
   1 -22   3      148.75      102.78     40.43 o 
   2 -22   3      238.79      197.08     48.34 o 
  -3 -21   3      424.87      456.89     68.38 o 
  -2 -21   3       66.08       50.53     31.73 o 
  -1 -21   3      723.35      722.67     80.45 o 
   0 -21   3      315.20      222.41     48.50 o 
   1 -21   3      234.24      214.46     45.49 o 
   2 -21   3      456.17      378.69     62.61 o 
  -3 -20   3      172.51      216.53     46.35 o 
  -2 -20   3      338.09      332.42     38.03 o 
  -1 -20   3      257.17      207.27     30.62 o 
   0 -20   3      126.86       76.64     34.21 o 
   1 -20   3      223.25      222.08     44.25 o 
   2 -20   3      300.96      324.81     38.55 o 
   3 -20   3      122.17       98.69     31.24 o 
  -3 -19   3      309.07      334.98     56.00 o 
  -2 -19   3       62.21       53.19     24.36 o 
  -1 -19   3      471.01      452.91     44.82 o 
   0 -19   3      664.87      591.31     44.44 o 
   1 -19   3      110.61      125.63     25.83 o 
   2 -19   3      554.21      559.55     50.41 o 
   3 -19   3      283.34      274.06     40.02 o 
  -2 -18   3      179.41      249.05     40.30 o 
  -1 -18   3      120.23      102.71     23.73 o 
   0 -18   3      223.08      239.62     23.40 o 
   1 -18   3      197.99      192.95     26.94 o 
   2 -18   3      255.65      281.65     35.02 o 
   3 -18   3      127.62       99.72     36.16 o 
   4 -18   3        6.50       14.07     26.97 o 
  -2 -17   3       22.34       26.43     34.66 o 
  -1 -17   3      474.41      486.08     33.09 o 
   0 -17   3     2458.13     2453.56    108.65 o 
   1 -17   3      378.82      401.33     38.15 o 
   2 -17   3      549.59      544.09     46.51 o 
   3 -17   3      624.66      679.02     55.55 o 
   4 -17   3       84.71       59.47     40.29 o 
  -4 -16   3      109.19       80.70     46.21 o 
  -2 -16   3      848.97      812.05     76.31 o 
  -1 -16   3      685.39      726.41     42.42 o 
   0 -16   3      428.58      436.05     29.50 o 
   1 -16   3      489.05      440.12     36.76 o 
   2 -16   3      596.39      562.20     60.20 o 
   3 -16   3      150.13      147.43     29.47 o 
   4 -16   3      281.80      254.51     57.88 o 
  -4 -15   3      143.54      245.68     54.52 o 
  -3 -15   3      536.47      545.66     67.95 o 
  -2 -15   3      159.98      134.88     25.65 o 
  -1 -15   3      560.95      594.29     43.97 o 
   0 -15   3      826.08      812.83     41.46 o 
   1 -15   3      896.17      905.24     59.80 o 
   2 -15   3     1297.17     1238.31     83.46 o 
   3 -15   3      755.59      753.44     54.53 o 
   4 -15   3      395.07      368.74     44.00 o 
  -5 -14   3      208.27      179.90     57.61 o 
  -4 -14   3      104.44       70.74     41.06 o 
  -3 -14   3      668.59      648.79     43.09 o 
  -2 -14   3      848.69      939.91     49.08 o 
  -1 -14   3     1490.61     1526.60     97.59 o 
   0 -14   3      197.95      227.17     21.23 o 
   1 -14   3     1498.51     1542.50     95.48 o 
   2 -14   3      200.67      196.66     26.85 o 
   3 -14   3      112.84      113.97     29.56 o 
   4 -14   3      181.56      176.94     61.06 o 
  -5 -13   3      113.39      140.24     52.59 o 
  -4 -13   3      658.32      698.52     83.06 o 
  -3 -13   3      397.00      439.60     38.08 o 
  -2 -13   3      841.08      850.27     47.65 o 
  -1 -13   3      341.33      377.81     33.50 o 
   0 -13   3     2521.06     2454.69    103.36 o 
   1 -13   3       36.87       29.88     12.20 o 
   2 -13   3      193.32      167.72     24.27 o 
   3 -13   3      620.39      648.33     62.34 o 
   4 -13   3      268.34      317.21     39.20 o 
   5 -13   3       78.24       67.71     29.59 o 
  -5 -12   3       88.43       73.26     49.13 o 
  -4 -12   3       67.73       74.38     27.81 o 
  -3 -12   3      430.81      490.14     53.02 o 
  -2 -12   3     1055.23     1165.37     57.69 o 
  -1 -12   3     1619.64     1589.02     78.54 o 
   0 -12   3        7.27        0.00     13.82 o 
   1 -12   3      437.42      423.11     27.68 o 
   2 -12   3      356.40      430.18     36.13 o 
   3 -12   3       11.64       26.53     20.09 o 
   4 -12   3      448.54      453.49     46.72 o 
   5 -12   3      553.56      615.36     53.15 o 
  -5 -11   3      216.22      282.39     61.63 o 
  -4 -11   3      340.57      431.81     45.89 o 
  -3 -11   3      561.99      563.45     38.62 o 
  -2 -11   3      786.13      846.28     46.17 o 
  -1 -11   3     1069.44     1122.38     62.11 o 
   0 -11   3     2023.51     2053.13    106.90 o 
   1 -11   3      122.39      107.73     13.93 o 
   2 -11   3      419.45      386.58     34.84 o 
   3 -11   3      763.03      781.36     55.19 o 
   4 -11   3      270.88      234.09     34.13 o 
   5 -11   3      197.05      172.31     33.17 o 
  -5 -10   3      216.91      190.68     37.97 o 
  -4 -10   3       57.41       59.97     19.86 o 
  -3 -10   3       56.70       55.35     18.92 o 
  -2 -10   3     1669.42     1700.96     81.07 o 
  -1 -10   3     1062.94     1064.02     54.54 o 
   0 -10   3       31.44       25.12     14.49 o 
   1 -10   3     2251.66     2223.11     97.90 o 
   2 -10   3     1927.31     1961.14    179.08 o 
   3 -10   3      100.92      108.46     23.19 o 
   4 -10   3      499.49      521.49     50.25 o 
   5 -10   3      405.30      386.92     43.61 o 
  -5  -9   3        0.10        7.49     28.24 o 
  -4  -9   3     1567.45     1672.33     83.30 o 
  -3  -9   3      225.91      270.47     27.26 o 
  -2  -9   3      605.46      625.46     36.90 o 
  -1  -9   3      963.84      931.07     58.22 o 
   0  -9   3     2233.27     2290.88    115.03 o 
   1  -9   3      450.28      428.25     24.83 o 
   2  -9   3      304.13      343.71     32.37 o 
   3  -9   3      617.29      577.24     44.42 o 
   4  -9   3      305.98      331.07     44.65 o 
   5  -9   3       17.99        7.95     40.39 o 
  -5  -8   3       53.19       14.92     27.22 o 
  -4  -8   3     1187.73     1059.42     65.89 o 
  -3  -8   3      216.52      282.31     27.43 o 
  -2  -8   3     1622.44     1669.43     73.28 o 
  -1  -8   3     1469.26     1491.99     95.59 o 
   0  -8   3      623.67      681.15     43.01 o 
   1  -8   3     5095.40     5305.74    216.50 o 
   2  -8   3     2574.06     2539.85    135.58 o 
   3  -8   3      282.08      312.73     40.59 o 
   4  -8   3       59.10       69.04     23.04 o 
   5  -8   3      318.28      356.10     64.50 o 
  -5  -7   3       92.46       50.60     28.88 o 
  -4  -7   3     2900.06     2947.70    134.51 o 
  -3  -7   3      857.66      911.73     53.06 o 
  -2  -7   3     1634.71     1777.91     84.81 o 
  -1  -7   3     1439.96     1475.90     79.63 o 
   0  -7   3     2015.97     1945.05    106.40 o 
   1  -7   3      108.30       88.22     10.38 o 
   2  -7   3      222.92      226.42     25.17 o 
   3  -7   3     1535.81     1577.55     90.02 o 
   4  -7   3      830.62      830.20     56.94 o 
   5  -7   3       11.21       13.90     36.85 o 
  -6  -6   3      302.20      319.71     76.07 o 
  -5  -6   3      564.57      474.27     70.05 o 
  -4  -6   3       80.23       94.02     19.37 o 
  -3  -6   3       56.23       64.89     17.54 o 
  -2  -6   3     6305.38     6427.21    274.77 o 
  -1  -6   3     3640.26     3867.27    210.28 o 
   0  -6   3      462.87      478.66     31.53 o 
   1  -6   3     4048.71     4183.79    207.72 o 
   2  -6   3     2498.46     2446.20    120.29 o 
   3  -6   3      296.42      312.09     35.14 o 
   4  -6   3      614.35      621.56     88.02 o 
   5  -6   3      338.44      303.59     60.70 o 
  -6  -5   3      101.82       41.06     57.81 o 
  -5  -5   3      215.47      169.15     31.97 o 
  -4  -5   3     1919.28     1904.87     91.36 o 
  -3  -5   3      503.09      485.29     34.09 o 
  -2  -5   3      248.88      314.46     28.57 o 
  -1  -5   3     2142.70     2383.89    126.23 o 
   0  -5   3      720.00      630.19     37.08 o 
   1  -5   3      124.76      143.45     17.66 o 
   2  -5   3      815.60      838.87     54.96 o 
   3  -5   3      981.26     1033.18     64.79 o 
   4  -5   3      263.42      291.30     32.89 o 
   5  -5   3      299.73      292.03     40.22 o 
  -6  -4   3      462.48      403.16     84.40 o 
  -5  -4   3      584.56      493.90     67.26 o 
  -4  -4   3      188.99      182.10     37.44 o 
  -3  -4   3      398.46      447.26     31.24 o 
  -2  -4   3     6333.78     6782.04    364.34 o 
  -1  -4   3     1509.08     1536.44    115.37 o 
   0  -4   3      576.89      543.55     35.39 o 
   1  -4   3      859.11      874.24     55.81 o 
   2  -4   3     1051.41     1037.52     53.00 o 
   3  -4   3      347.40      341.22     31.61 o 
   4  -4   3      113.49       73.49     21.16 o 
   5  -4   3      669.94      586.48     54.96 o 
  -5  -3   3       26.43       19.07     22.43 o 
  -4  -3   3     1407.72     1390.77     84.46 o 
  -3  -3   3       84.59       67.08     20.01 o 
  -2  -3   3      889.82      932.58     65.39 o 
  -1  -3   3     1769.07     1779.06     92.41 o 
   0  -3   3     3274.11     2990.30    170.45 o 
   1  -3   3      465.16      444.83     30.90 o 
   2  -3   3      469.43      420.54     32.25 o 
   3  -3   3     2344.72     2465.32    135.79 o 
   4  -3   3      350.45      378.82     34.05 o 
   5  -3   3       92.36      118.22     29.51 o 
  -6  -2   3      479.61      612.45    107.00 o 
  -5  -2   3      415.19      373.51     43.89 o 
  -4  -2   3       47.08       41.07     19.96 o 
  -3  -2   3      195.87      224.70     49.40 o 
  -2  -2   3     1344.06     1292.73     86.93 o 
  -1  -2   3     1500.19     1528.51     76.68 o 
   0  -2   3       20.39       25.17     11.95 o 
   1  -2   3     1145.99     1058.02     69.59 o 
   2  -2   3      754.63      717.04     40.57 o 
   3  -2   3      106.65      126.24     19.28 o 
   4  -2   3       84.59       86.28     24.57 o 
   5  -2   3      910.69      879.18     66.87 o 
   6  -2   3      218.38      236.43     59.48 o 
  -6  -1   3       97.24      115.71     76.55 o 
  -5  -1   3      158.68      168.13     31.01 o 
  -4  -1   3     1203.43     1257.42     78.01 o 
  -3  -1   3      525.58      528.61     31.11 o 
  -2  -1   3       62.38       99.34     17.76 o 
  -1  -1   3     1950.58     1935.82    105.64 o 
   0  -1   3     7695.48     6749.98    307.04 o 
   1  -1   3      342.01      309.20     17.85 o 
   2  -1   3      763.04      744.90     43.07 o 
   3  -1   3     5590.88     6297.69    339.79 o 
   4  -1   3      335.97      339.25     36.93 o 
   5  -1   3      321.71      283.46     39.55 o 
   6  -1   3      121.72       61.61     44.35 o 
  -6   0   3     1013.51     1220.05    148.31 o 
  -5   0   3     1021.57     1005.53     71.49 o 
  -4   0   3       23.03        8.60     20.07 o 
  -3   0   3      110.42      115.79     16.31 o 
  -2   0   3     5180.11     5335.69    282.56 o 
  -1   0   3      112.70      129.02     17.60 o 
   0   0   3       42.38       73.62     14.45 o 
   1   0   3     1256.26     1184.28     54.53 o 
   2   0   3     5553.19     5754.69    251.14 o 
   3   0   3       70.29       84.87     14.99 o 
   4   0   3      212.99      206.72     37.01 o 
   5   0   3     1036.09     1051.18     75.58 o 
   6   0   3       60.23        0.00     40.41 o 
  -6   1   3       95.08       58.22     76.78 o 
  -5   1   3      156.90      136.53     30.39 o 
  -4   1   3     1128.13     1172.84     78.59 o 
  -3   1   3      513.36      522.14     32.35 o 
  -2   1   3       54.14       55.23     11.03 o 
  -1   1   3     2103.59     1966.68    122.51 o 
   0   1   3     8011.81     7452.91    307.14 o 
   1   1   3      296.21      281.99     17.03 o 
   2   1   3      599.76      585.56     28.86 o 
   3   1   3     6121.76     6573.08    249.15 o 
   4   1   3      254.83      261.38     34.47 o 
   5   1   3      311.57      240.49     39.46 o 
   6   1   3       86.38       77.37     35.91 o 
  -6   2   3      450.72      460.41     57.32 o 
  -5   2   3      574.68      545.30     51.14 o 
  -4   2   3       32.72       47.08     23.08 o 
  -3   2   3      262.81      275.93     23.21 o 
  -2   2   3     1691.93     1702.14     72.97 o 
  -1   2   3     1187.74     1255.59    100.00 o 
   0   2   3        8.52        6.15      6.51 o 
   1   2   3     1128.50     1054.19     42.92 o 
   2   2   3      721.92      648.40     29.63 o 
   3   2   3      124.02      118.43     22.86 o 
   4   2   3       86.89       98.29     24.57 o 
   5   2   3      875.08      867.64     66.11 o 
   6   2   3      230.65      219.91     41.22 o 
  -6   3   3        5.10        0.00     33.74 o 
  -5   3   3       13.59        0.00     21.85 o 
  -4   3   3     1311.05     1339.81     87.26 o 
  -3   3   3      204.40      216.20     51.34 o 
  -2   3   3      878.87      896.29     46.22 o 
  -1   3   3     1663.81     1614.51     65.70 o 
   0   3   3     3678.34     3332.88    123.87 o 
   1   3   3      606.71      515.04     31.83 o 
   2   3   3      573.09      563.30     30.44 o 
   3   3   3     2421.79     2476.36    118.69 o 
   4   3   3      271.19      301.69     38.77 o 
   5   3   3       97.57      100.91     29.49 o 
  -6   4   3      494.26      480.32     57.71 o 
  -5   4   3      786.54      832.01     68.35 o 
  -4   4   3      154.79      144.15     28.61 o 
  -3   4   3      529.57      485.78     35.41 o 
  -2   4   3     6544.71     7026.24    304.10 o 
  -1   4   3     1511.13     1691.86     74.37 o 
   0   4   3      638.36      563.23     24.68 o 
   1   4   3     1122.70     1039.07     48.11 o 
   2   4   3      739.15      762.32     45.27 o 
   3   4   3      378.83      390.97     28.63 o 
   4   4   3      127.59      129.91     21.22 o 
   5   4   3      614.44      626.84     54.32 o 
  -6   5   3       71.46       55.64     35.19 o 
  -5   5   3      187.71      173.32     34.57 o 
  -4   5   3     1819.07     1821.36    150.69 o 
  -3   5   3      624.39      610.54     31.95 o 
  -2   5   3      231.19      275.48     18.61 o 
  -1   5   3     2182.13     2272.35     90.83 o 
   0   5   3      688.98      573.17     39.00 o 
   1   5   3      196.63      181.07     21.18 o 
   2   5   3      984.61      971.90     47.90 o 
   3   5   3     1007.33     1065.26     56.47 o 
   4   5   3      300.48      307.75     29.24 o 
   5   5   3      318.66      342.96     42.15 o 
  -6   6   3      371.45      358.00     81.13 o 
  -5   6   3      428.20      423.55     49.61 o 
  -4   6   3       97.72      102.25     30.59 o 
  -3   6   3      127.55      131.05     14.87 o 
  -2   6   3     5708.25     6170.46    278.40 o 
  -1   6   3     3803.07     3995.26    152.69 o 
   0   6   3      505.49      458.01     29.67 o 
   1   6   3     3852.66     3761.55    177.55 o 
   2   6   3     2113.69     2009.05    102.36 o 
   3   6   3      314.97      329.17     30.07 o 
   4   6   3      506.60      534.76     39.01 o 
   5   6   3      325.75      345.49     67.12 o 
  -5   7   3      128.90      154.76     39.68 o 
  -4   7   3     2624.55     2797.38    223.44 o 
  -3   7   3     1090.45     1085.60     51.96 o 
  -2   7   3     1646.79     1715.75     81.42 o 
  -1   7   3     1325.06     1332.86     56.82 o 
   0   7   3     2024.30     1943.84     76.60 o 
   1   7   3      163.29      163.96     20.30 o 
   2   7   3      321.57      299.94     21.42 o 
   3   7   3     1454.65     1491.38     76.94 o 
   4   7   3      805.84      810.89     49.22 o 
   5   7   3       15.60        0.00     26.09 o 
  -5   8   3      108.02      113.29     36.39 o 
  -4   8   3     1190.97     1216.17     99.02 o 
  -3   8   3      301.19      286.38     31.22 o 
  -2   8   3     1378.90     1380.85     71.64 o 
  -1   8   3     1790.59     1810.44     69.73 o 
   0   8   3      664.74      661.31     35.48 o 
   1   8   3     4770.94     4769.93    288.46 o 
   2   8   3     2541.64     2417.93    115.86 o 
   3   8   3      302.51      299.31     25.56 o 
   4   8   3       85.41       86.53     27.23 o 
   5   8   3      328.24      297.02     43.89 o 
  -5   9   3        2.83        0.00     28.13 o 
  -4   9   3     1566.34     1713.61    139.55 o 
  -3   9   3      328.30      322.16     32.63 o 
  -2   9   3      594.45      590.92     34.56 o 
  -1   9   3      995.66      960.02     48.00 o 
   0   9   3     1912.33     1947.65     95.96 o 
   1   9   3      577.93      544.32     38.77 o 
   2   9   3      422.18      420.04     37.18 o 
   3   9   3      613.96      615.81     50.08 o 
   4   9   3      349.57      317.09     40.99 o 
   5   9   3       23.00       21.16     28.62 o 
  -5  10   3      249.26      230.82     47.63 o 
  -4  10   3       42.80       37.24     27.10 o 
  -3  10   3       17.05       17.50     18.42 o 
  -2  10   3     1567.83     1680.31     81.04 o 
  -1  10   3     1213.23     1164.38     55.92 o 
   0  10   3       24.47       27.97     11.62 o 
   1  10   3     2437.99     2252.18    178.28 o 
   2  10   3     1918.11     1823.51    116.39 o 
   3  10   3      111.52       97.01     24.80 o 
   4  10   3      629.24      682.44     55.04 o 
   5  10   3      370.24      380.71     93.49 o 
  -5  11   3      238.11      218.46     47.45 o 
  -4  11   3      356.95      384.03     62.71 o 
  -3  11   3      569.21      590.33     45.63 o 
  -2  11   3      763.18      806.80     45.34 o 
  -1  11   3     1058.16     1034.71     54.64 o 
   0  11   3     1701.54     1641.76     84.51 o 
   1  11   3      193.47      157.65     25.58 o 
   2  11   3      368.36      414.74     56.13 o 
   3  11   3      786.43      819.20    115.25 o 
   4  11   3      289.79      257.48     39.41 o 
   5  11   3      180.45      194.92     67.14 o 
  -5  12   3       77.47       52.53     35.98 o 
  -4  12   3       75.77       95.37     26.32 o 
  -3  12   3      304.11      336.80     38.20 o 
  -2  12   3     1005.47     1012.57     56.39 o 
  -1  12   3     1865.45     1792.12     81.58 o 
   0  12   3        7.24        0.00     11.29 o 
   1  12   3      604.87      667.33     45.79 o 
   2  12   3      323.19      336.22     40.41 o 
   3  12   3       16.33        0.00     20.27 o 
   4  12   3      507.71      565.60     54.49 o 
   5  12   3      412.02      348.36     51.18 o 
  -5  13   3      123.90       93.08     40.86 o 
  -4  13   3      595.14      505.12     49.66 o 
  -3  13   3      400.51      463.05     41.17 o 
  -2  13   3      829.78      846.56     47.07 o 
  -1  13   3      319.93      329.39     26.85 o 
   0  13   3     2094.97     2077.06    137.87 o 
   1  13   3       34.19       23.99     21.27 o 
   2  13   3      123.40       82.64     31.09 o 
   3  13   3      509.54      582.96     54.78 o 
   4  13   3      275.30      257.20     41.99 o 
   5  13   3       66.06        0.21     32.36 o 
  -5  14   3      221.89      235.64     50.64 o 
  -4  14   3      104.32      106.24     27.98 o 
  -3  14   3      610.55      626.16     50.55 o 
  -2  14   3      795.58      819.35     48.73 o 
  -1  14   3     1709.45     1836.27     83.74 o 
   0  14   3      243.24      264.32     32.56 o 
   1  14   3     1766.54     1792.74    107.02 o 
   2  14   3      144.79      164.50     31.55 o 
   3  14   3      106.73      102.95     30.03 o 
   4  14   3      213.94      225.98     40.39 o 
  -4  15   3      170.36      183.33     45.68 o 
  -3  15   3      591.88      647.18     51.65 o 
  -2  15   3      145.36      121.65     19.76 o 
  -1  15   3      672.52      606.97     36.98 o 
   0  15   3      707.53      699.04     57.29 o 
   1  15   3      943.16      932.89     67.88 o 
   2  15   3     1437.74     1622.50    185.51 o 
   3  15   3      594.38      676.25     65.32 o 
   4  15   3      431.29      457.21     87.16 o 
  -4  16   3      128.96       87.63     33.61 o 
  -3  16   3      675.42      651.54     53.42 o 
  -2  16   3      719.82      646.15     41.52 o 
  -1  16   3      917.38      876.13     59.34 o 
   0  16   3      466.99      494.23     45.52 o 
   1  16   3      324.01      354.43     59.80 o 
   2  16   3      613.00      631.41     55.38 o 
   3  16   3      157.76      127.13     33.45 o 
   4  16   3      337.34      389.48     85.68 o 
  -4  17   3       28.27       21.84     25.09 o 
  -3  17   3      785.60      749.60     58.57 o 
  -2  17   3       22.66       25.30     16.87 o 
  -1  17   3      564.02      544.62     45.46 o 
   0  17   3     2280.65     2292.25    146.74 o 
   1  17   3      435.28      424.01     45.67 o 
   2  17   3      571.94      629.05     55.87 o 
   3  17   3      680.90      810.58     92.84 o 
   4  17   3       37.36       24.54     34.07 o 
  -4  18   3       69.44       87.94     30.44 o 
  -3  18   3      542.44      482.39     59.91 o 
  -2  18   3      124.44      146.28     31.00 o 
  -1  18   3      171.13      140.64     27.26 o 
   0  18   3      230.18      238.07     56.22 o 
   1  18   3      103.48       95.20     29.39 o 
   2  18   3      292.52      241.00     39.25 o 
   3  18   3      130.10       99.47     34.33 o 
   4  18   3        3.72       26.79     36.06 o 
  -3  19   3      324.49      429.42     71.88 o 
  -2  19   3       58.05       75.46     26.79 o 
  -1  19   3      497.73      445.92     85.10 o 
   0  19   3      619.13      600.05     52.84 o 
   1  19   3      141.35      149.58     32.49 o 
   2  19   3      601.95      710.16     71.10 o 
   3  19   3      337.38      392.72     49.87 o 
  -3  20   3      173.48      157.44     53.89 o 
  -2  20   3      283.01      257.80     39.29 o 
  -1  20   3      237.23      254.34     35.80 o 
   0  20   3      129.34      109.47     29.73 o 
   1  20   3      155.93      115.17     31.34 o 
   2  20   3      208.72      190.02     43.32 o 
   3  20   3      135.91      125.93     37.40 o 
  -3  21   3      441.71      514.78     83.12 o 
  -2  21   3       62.51       80.99     30.42 o 
  -1  21   3      691.79      695.89     58.22 o 
   0  21   3      375.97      387.66     44.39 o 
   1  21   3      273.88      229.01     38.96 o 
   2  21   3      489.51      489.84     58.08 o 
  -2  22   3      268.55      222.65     59.62 o 
  -1  22   3      562.12      600.79     54.41 o 
   0  22   3       29.08        2.74     25.57 o 
   1  22   3      140.44      112.51     31.36 o 
   2  22   3      185.26      128.92     35.52 o 
  -2  23   3      146.07      109.16     53.54 o 
  -1  23   3       96.50       69.88     29.11 o 
   0  23   3      111.39       94.91     31.88 o 
   1  23   3      154.88      189.39     38.13 o 
   0  24   3       33.30       29.66     31.87 o 
  -1 -23   4       57.19       17.77     41.63 o 
   0 -23   4      259.76      214.76     52.10 o 
   1 -23   4      130.62      120.62     44.74 o 
  -2 -22   4      341.90      351.65     56.88 o 
  -1 -22   4      217.75      128.47     46.23 o 
   0 -22   4      325.19      262.78     52.59 o 
   1 -22   4      546.18      428.41     65.15 o 
   2 -22   4       76.17      103.53     43.12 o 
  -2 -21   4        8.24        0.00     25.80 o 
  -1 -21   4      835.37      810.24     59.68 o 
   0 -21   4       87.49       82.37     37.61 o 
   1 -21   4       90.80      105.99     41.55 o 
   2 -21   4       91.91       66.95     27.61 o 
  -3 -20   4      311.36      361.94     59.19 o 
  -2 -20   4      383.96      408.21     42.45 o 
  -1 -20   4      134.78      139.61     34.62 o 
   0 -20   4      253.78      255.30     48.18 o 
   1 -20   4      556.96      513.71     46.70 o 
   2 -20   4      120.13      103.99     45.93 o 
   3 -20   4       96.51       58.37     30.14 o 
  -2 -19   4      102.05       65.51     24.80 o 
  -1 -19   4     1859.77     1841.06    110.17 o 
   0 -19   4      164.50      195.25     29.21 o 
   1 -19   4       72.71       59.66     22.99 o 
   2 -19   4      422.56      407.24     42.61 o 
   3 -19   4      294.18      334.58     42.02 o 
  -2 -18   4      369.97      435.42     66.02 o 
  -1 -18   4       68.61       60.84     31.90 o 
   0 -18   4      196.34      190.67     29.24 o 
   1 -18   4      672.14      653.67     50.74 o 
   2 -18   4      175.52      172.72     30.10 o 
   3 -18   4       22.48        0.00     23.91 o 
  -3 -17   4      182.53      210.25     54.40 o 
  -2 -17   4       66.64       17.99     36.53 o 
  -1 -17   4     1269.63     1484.50     87.08 o 
   0 -17   4      797.39      775.38     42.84 o 
   1 -17   4      205.92      178.22     27.66 o 
   2 -17   4      361.58      354.59     39.48 o 
   3 -17   4      267.08      283.08     38.57 o 
   4 -17   4      115.56      140.53     34.86 o 
  -3 -16   4      431.87      354.01     66.19 o 
  -2 -16   4      183.16      204.05     32.68 o 
  -1 -16   4       70.87       80.16     22.90 o 
   0 -16   4       75.02       59.12     15.40 o 
   1 -16   4      565.46      525.61     43.33 o 
   2 -16   4      424.22      405.18     39.54 o 
   3 -16   4      243.45      204.82     33.33 o 
   4 -16   4      264.90      243.27     38.21 o 
  -3 -15   4      327.50      362.81     77.46 o 
  -2 -15   4      513.84      506.57     43.19 o 
  -1 -15   4      947.60     1034.85     62.27 o 
   0 -15   4      698.43      661.09     37.18 o 
   1 -15   4      497.54      445.76     39.53 o 
   2 -15   4     1287.33     1247.71     80.53 o 
   3 -15   4       86.12       86.75     25.31 o 
   4 -15   4       73.97       63.30     39.43 o 
  -3 -14   4      455.24      531.80     40.78 o 
  -2 -14   4      585.57      641.02     54.75 o 
  -1 -14   4       41.87       17.76     18.46 o 
   0 -14   4      170.09      190.89     26.04 o 
   1 -14   4     1030.30     1046.53     70.20 o 
   2 -14   4      531.58      509.16     45.42 o 
   3 -14   4       49.58       47.67     23.27 o 
   4 -14   4      668.26      661.52     64.73 o 
  -4 -13   4      307.00      394.89     66.11 o 
  -3 -13   4      324.92      334.02     32.60 o 
  -2 -13   4      243.51      319.54     50.73 o 
  -1 -13   4     1068.66     1078.94     67.84 o 
   0 -13   4      893.46      924.67     57.12 o 
   1 -13   4      698.82      657.40     47.09 o 
   2 -13   4      281.67      264.43     29.38 o 
   3 -13   4     1099.54     1047.31     73.21 o 
   4 -13   4       17.12       15.74     27.70 o 
  -4 -12   4      174.33      207.35     33.08 o 
  -3 -12   4      751.23      745.37     74.35 o 
  -2 -12   4      927.68     1021.17     69.74 o 
  -1 -12   4       13.08        5.51     18.01 o 
   0 -12   4     1712.87     1719.45    100.84 o 
   1 -12   4     1524.96     1541.84     92.58 o 
   2 -12   4      533.53      518.75     40.11 o 
   3 -12   4      102.24       94.65     23.96 o 
   4 -12   4      484.93      429.36     44.22 o 
   5 -12   4       64.91       47.47     51.80 o 
  -5 -11   4      182.50      190.51     54.01 o 
  -4 -11   4      221.12      207.81     32.94 o 
  -3 -11   4      489.48      514.33     95.74 o 
  -2 -11   4      330.52      394.06     37.13 o 
  -1 -11   4      127.29      139.55     25.67 o 
   0 -11   4      110.53      104.56     22.50 o 
   1 -11   4      415.29      389.80     25.42 o 
   2 -11   4     1178.48     1082.99     62.08 o 
   3 -11   4      560.76      512.36     49.98 o 
   4 -11   4      170.42      137.39     27.58 o 
   5 -11   4      187.36      139.59     54.15 o 
  -5 -10   4      345.37      277.96     59.05 o 
  -4 -10   4       18.95       23.95     22.11 o 
  -3 -10   4     1083.27     1167.38    105.36 o 
  -2 -10   4     2470.16     2685.98    148.04 o 
  -1 -10   4      526.35      528.72     41.01 o 
   0 -10   4     2584.49     2619.12    145.44 o 
   1 -10   4     1305.19     1243.86     58.65 o 
   2 -10   4      434.26      432.86     33.38 o 
   3 -10   4      142.94      140.53     24.64 o 
   4 -10   4      478.54      496.48     47.28 o 
   5 -10   4        9.78        0.00     42.59 o 
  -5  -9   4      344.81      454.34     66.53 o 
  -4  -9   4      616.64      583.16     61.83 o 
  -3  -9   4     1844.82     1942.30    112.79 o 
  -2  -9   4      448.74      512.04     39.65 o 
   0  -9   4      487.49      564.89     36.65 o 
   1  -9   4      339.25      379.52     31.77 o 
   2  -9   4     1077.31     1005.97     60.64 o 
   3  -9   4      660.65      640.62     48.73 o 
   4  -9   4      299.30      298.47     34.79 o 
   5  -9   4      307.99      263.51     64.82 o 
  -5  -8   4      402.27      368.79     66.09 o 
  -4  -8   4       66.92       87.09     25.10 o 
  -3  -8   4     2911.28     3162.58    176.50 o 
  -2  -8   4     1390.29     1458.09     86.81 o 
  -1  -8   4      687.11      694.18     78.13 o 
   0  -8   4     2767.51     2709.20    151.47 o 
   1  -8   4     4549.73     4844.87    248.39 o 
   2  -8   4       17.52       11.58     14.93 o 
   3  -8   4      528.96      463.00     40.23 o 
   4  -8   4     1110.79     1127.43     72.07 o 
   5  -8   4       47.47       42.46     44.21 o 
  -5  -7   4      384.54      396.84    136.79 o 
  -4  -7   4      442.71      463.05     43.64 o 
  -3  -7   4      557.52      518.45     45.57 o 
  -2  -7   4      809.81      821.89     54.26 o 
  -1  -7   4       45.30       52.72     17.33 o 
   0  -7   4      973.35      943.25     63.04 o 
   1  -7   4      133.78      133.76     18.85 o 
   2  -7   4     1299.64     1213.09     70.12 o 
   3  -7   4      449.16      496.93     40.89 o 
   4  -7   4       55.38       66.71     22.38 o 
   5  -7   4      210.68      190.59     56.27 o 
  -5  -6   4      761.71      682.64     55.07 o 
  -4  -6   4      277.45      253.93     59.58 o 
  -3  -6   4      489.64      539.39     47.52 o 
  -2  -6   4     1931.44     1913.17    107.43 o 
  -1  -6   4      264.61      329.47     29.57 o 
   0  -6   4     4740.32     4656.87    245.57 o 
   1  -6   4      696.95      621.38     38.96 o 
   2  -6   4      438.17      414.11     31.82 o 
   3  -6   4      497.46      465.04     36.69 o 
   4  -6   4      578.37      594.54     47.34 o 
   5  -6   4      341.27      323.49     42.01 o 
  -6  -5   4       33.07        2.32     50.41 o 
  -5  -5   4      794.22      685.14     81.27 o 
  -4  -5   4      711.96      653.30     51.52 o 
  -3  -5   4      915.93      938.12     64.98 o 
  -2  -5   4     2731.46     2870.18    154.91 o 
  -1  -5   4      388.22      416.72     37.75 o 
   0  -5   4      319.59      289.31     25.97 o 
   1  -5   4      788.33      765.96     47.14 o 
   2  -5   4     1569.32     1547.60     86.43 o 
   3  -5   4      657.49      643.79     43.96 o 
   4  -5   4      189.50      210.89     28.12 o 
   5  -5   4      203.13      154.67     32.68 o 
  -6  -4   4      138.31       74.91     59.30 o 
  -5  -4   4      734.86      594.09    101.77 o 
  -4  -4   4      301.92      324.20     36.14 o 
  -3  -4   4      370.02      451.51     64.82 o 
  -2  -4   4     3159.86     3334.04    180.38 o 
  -1  -4   4      163.49      189.01     22.54 o 
   0  -4   4     5124.64     4950.57    252.35 o 
   1  -4   4     1761.92     1637.72     90.20 o 
   2  -4   4     1385.67     1487.35     80.15 o 
   3  -4   4      501.72      488.88     34.53 o 
   4  -4   4      614.71      663.92     78.16 o 
   5  -4   4      215.11      234.96     37.18 o 
  -6  -3   4      159.58       86.92     60.76 o 
  -5  -3   4      371.91      370.56     41.27 o 
  -4  -3   4      678.16      637.62     51.66 o 
  -3  -3   4     1762.05     1838.23    107.65 o 
  -2  -3   4      942.97     1012.40     62.24 o 
  -1  -3   4     2627.48     2672.57    164.70 o 
   0  -3   4      757.71      730.50     47.42 o 
   1  -3   4      286.18      279.03     23.51 o 
   2  -3   4     1658.60     1552.66     89.71 o 
   3  -3   4      806.60      810.35     52.58 o 
   4  -3   4      360.50      401.17     57.24 o 
   5  -3   4      187.23      184.41     34.89 o 
  -6  -2   4      285.83      266.56     78.53 o 
  -5  -2   4      424.39      399.84     42.11 o 
  -4  -2   4      627.31      611.57     48.85 o 
  -3  -2   4      699.24      739.15     50.92 o 
  -2  -2   4      909.89      884.20     53.20 o 
  -1  -2   4      821.16      820.10     49.81 o 
   0  -2   4     4484.83     4326.64    265.47 o 
   1  -2   4     1054.58      969.10     63.59 o 
   2  -2   4      239.51      241.99     21.36 o 
   3  -2   4       68.06       56.95     18.52 o 
   4  -2   4     1605.64     1585.04    101.85 o 
   5  -2   4      286.28      320.64     41.87 o 
  -6  -1   4      229.55      117.88     69.99 o 
  -5  -1   4       82.37       85.99     26.62 o 
  -4  -1   4      471.80      471.90     76.84 o 
  -3  -1   4      533.35      524.30     43.73 o 
  -2  -1   4     1258.94     1282.87     76.90 o 
  -1  -1   4     1192.04     1059.85     61.55 o 
   0  -1   4      473.42      400.52     25.98 o 
   1  -1   4      246.63      276.40     18.22 o 
   2  -1   4     4205.68     4336.45    224.24 o 
   3  -1   4       70.65       59.97     15.49 o 
   4  -1   4      732.70      708.63     54.48 o 
   5  -1   4      204.66      166.67     34.18 o 
  -6   0   4      473.27      398.90     51.66 o 
  -5   0   4       40.02       54.73     25.75 o 
  -4   0   4     1527.51     1504.64     94.96 o 
  -3   0   4     1334.31     1392.41     85.02 o 
  -2   0   4      361.98      395.73     33.18 o 
  -1   0   4      158.41      140.72     13.02 o 
   0   0   4      201.84      154.28     14.04 o 
   1   0   4     1155.00     1164.05     54.64 o 
   2   0   4     1781.22     1749.96     80.41 o 
   3   0   4      193.01      200.51     28.05 o 
   4   0   4      563.27      547.44     61.63 o 
   5   0   4      196.89      217.66     36.56 o 
  -6   1   4      236.14      229.38     46.32 o 
  -5   1   4       91.14       99.54     27.90 o 
  -4   1   4      537.04      527.42     45.71 o 
  -3   1   4      541.56      601.82     46.03 o 
  -2   1   4     1290.99     1315.27     77.40 o 
  -1   1   4     1233.90     1034.90     42.67 o 
   0   1   4      618.12      553.54     26.59 o 
   1   1   4      248.91      264.69     17.77 o 
   2   1   4     4122.71     4252.78    178.47 o 
   3   1   4      175.18      160.51     20.19 o 
   4   1   4      677.15      649.02     53.36 o 
   5   1   4      191.37      174.54     34.99 o 
  -6   2   4      322.36      322.82     48.18 o 
  -5   2   4      348.29      326.56     59.23 o 
  -4   2   4      652.02      713.69     81.72 o 
  -3   2   4      662.63      681.65     67.15 o 
  -2   2   4      773.20      757.15     41.09 o 
  -1   2   4      816.76      786.33     33.92 o 
   0   2   4     4455.10     4266.25    163.84 o 
   1   2   4     1310.93     1236.34     47.41 o 
   2   2   4      244.20      218.15     21.99 o 
   3   2   4       35.30       18.39     15.25 o 
   4   2   4     1605.46     1609.53    101.35 o 
   5   2   4      292.56      254.37     39.60 o 
  -6   3   4      154.99       89.48     46.12 o 
  -5   3   4      305.65      305.31     42.31 o 
  -4   3   4      767.21      824.60     58.84 o 
  -3   3   4     1696.30     1857.89    109.93 o 
  -2   3   4     1001.21      987.94     50.23 o 
  -1   3   4     3228.03     3294.90    119.46 o 
   0   3   4      919.32      807.02     33.50 o 
   1   3   4      334.99      306.63     16.30 o 
   2   3   4     1759.22     1700.91    117.92 o 
   3   3   4      745.10      851.81     47.93 o 
   4   3   4      317.05      351.36     40.18 o 
   5   3   4      188.46      160.68     34.61 o 
  -6   4   4      179.19      134.51     58.59 o 
  -5   4   4      702.62      638.05     56.61 o 
  -4   4   4      344.93      373.42     40.77 o 
  -3   4   4      273.55      308.47     37.49 o 
  -2   4   4     3060.99     3297.17    149.63 o 
  -1   4   4      168.20      149.88     12.09 o 
   0   4   4     4830.04     4721.14    182.95 o 
   1   4   4     1781.24     1620.32     64.91 o 
   2   4   4     1397.54     1343.14     70.45 o 
   3   4   4      386.03      388.19     31.20 o 
   4   4   4      655.20      748.80     46.26 o 
   5   4   4      239.85      225.46     36.30 o 
  -6   5   4       33.34        0.00     38.45 o 
  -5   5   4      622.38      581.67     57.07 o 
  -4   5   4      989.86     1005.96    103.35 o 
  -3   5   4      968.31     1039.90     54.93 o 
  -2   5   4     2607.21     2782.42    128.61 o 
  -1   5   4      535.68      483.86     23.32 o 
   0   5   4      356.67      300.45     16.91 o 
   1   5   4      836.77      764.72     32.63 o 
   2   5   4     1529.55     1502.52     74.87 o 
   3   5   4      649.42      605.80     38.73 o 
   4   5   4      168.56      172.15     24.35 o 
   5   5   4      208.48      205.51     58.48 o 
  -5   6   4      664.18      664.03     60.50 o 
  -4   6   4      233.15      216.24     34.57 o 
  -3   6   4      672.26      716.93     41.04 o 
  -2   6   4     1856.47     1867.83     76.65 o 
  -1   6   4      263.55      278.68     18.53 o 
   0   6   4     4670.94     4624.50    178.05 o 
   1   6   4      674.05      564.88     31.35 o 
   2   6   4      438.70      424.07     28.27 o 
   3   6   4      508.73      462.51     33.08 o 
   4   6   4      628.51      702.98     57.55 o 
   5   6   4      472.00      478.45     74.83 o 
  -5   7   4      384.93      426.49     49.97 o 
  -4   7   4      463.66      494.76     76.89 o 
  -3   7   4      651.84      647.48     69.69 o 
  -2   7   4      792.48      814.81     37.70 o 
  -1   7   4       41.87       35.08     12.05 o 
   0   7   4      907.67      879.90     38.24 o 
   1   7   4      156.99      115.61      9.25 o 
   2   7   4     1199.57     1154.51     59.94 o 
   3   7   4      650.01      601.82     36.18 o 
   4   7   4       51.42       44.92     24.78 o 
   5   7   4      189.45      188.77     38.74 o 
  -5   8   4      350.82      349.19     45.96 o 
  -4   8   4       54.66       68.56     26.25 o 
  -3   8   4     2985.94     3230.79    148.63 o 
  -2   8   4     1386.05     1437.56     61.53 o 
  -1   8   4      703.67      646.03     30.98 o 
   0   8   4     2900.29     2832.94    109.28 o 
   1   8   4     4587.99     4557.83    207.73 o 
   2   8   4        2.81        0.00     10.73 o 
   3   8   4      535.52      572.02     47.89 o 
   4   8   4     1002.67     1066.77     79.85 o 
   5   8   4      105.79       98.73     34.19 o 
  -5   9   4      340.43      284.82     58.11 o 
  -4   9   4      712.25      675.88     60.71 o 
  -3   9   4     1644.81     1765.68     90.96 o 
  -2   9   4      354.95      358.60     24.11 o 
  -1   9   4      917.84      841.83     40.24 o 
   0   9   4      415.38      386.96     26.48 o 
   1   9   4      341.77      317.67     33.53 o 
   2   9   4      907.57      906.39     66.91 o 
   3   9   4      782.85      772.32     56.99 o 
   4   9   4      286.32      256.73     41.87 o 
   5   9   4      346.88      367.83     66.44 o 
  -5  10   4      279.11      244.05     41.86 o 
  -4  10   4       11.09       28.30     24.15 o 
  -3  10   4      932.24      952.69     57.39 o 
  -2  10   4     2563.42     2617.39    106.57 o 
  -1  10   4      508.51      559.35     31.73 o 
   0  10   4     2570.27     2674.86    121.90 o 
   1  10   4     1568.94     1323.94    113.88 o 
   2  10   4      324.88      291.34     36.89 o 
   3  10   4      148.77      140.97     29.09 o 
   4  10   4      363.57      412.91     48.98 o 
   5  10   4        0.15        0.00     29.51 o 
  -5  11   4      185.98      174.94     37.22 o 
  -4  11   4      222.57      206.00     54.35 o 
  -3  11   4      396.25      416.93     56.21 o 
  -2  11   4      273.93      256.66     28.72 o 
  -1  11   4      123.52      105.23     14.28 o 
   0  11   4      120.76      112.51     16.19 o 
   1  11   4      394.05      424.33     40.62 o 
   2  11   4      869.01      845.84     77.38 o 
   3  11   4      688.88      693.25     54.39 o 
   4  11   4      155.09      136.80     53.87 o 
   5  11   4      151.88      125.46     37.84 o 
  -5  12   4      171.91      189.79     38.42 o 
  -4  12   4      140.06      115.52     30.68 o 
  -3  12   4      880.01      884.82     58.03 o 
  -2  12   4     1101.88     1099.13     49.59 o 
  -1  12   4        7.93        0.00     10.90 o 
   0  12   4     1655.39     1776.91     84.89 o 
   1  12   4     1928.85     1713.48    142.80 o 
   2  12   4      517.88      535.79     48.22 o 
   3  12   4      102.08      111.13     30.06 o 
   4  12   4      439.06      435.41     51.05 o 
   5  12   4       74.86       19.11     31.05 o 
  -5  13   4      192.98      174.15     37.29 o 
  -4  13   4      370.47      410.93     59.23 o 
  -3  13   4      284.69      344.41     37.39 o 
  -2  13   4      226.11      247.57     21.75 o 
  -1  13   4     1050.47     1087.22     56.22 o 
   0  13   4      816.80      810.41     46.64 o 
   1  13   4      686.25      681.70     53.50 o 
   2  13   4      156.78      174.32     33.05 o 
   3  13   4     1237.53     1285.35    203.79 o 
   4  13   4       14.03        0.00     27.62 o 
  -4  14   4      429.03      429.85     60.13 o 
  -3  14   4      430.31      458.68     45.20 o 
  -2  14   4      832.64      794.79     44.86 o 
  -1  14   4       34.54       27.80     14.61 o 
   0  14   4      137.37      168.53     38.64 o 
   1  14   4     1134.68     1254.85     80.54 o 
   2  14   4      446.15      477.41     91.87 o 
   3  14   4       92.23       91.59     29.54 o 
   4  14   4      568.35      625.03    108.39 o 
  -4  15   4      627.08      621.97     70.70 o 
  -3  15   4      278.71      277.17     36.19 o 
  -2  15   4      413.90      418.24     32.37 o 
  -1  15   4      825.25      862.49     50.01 o 
   0  15   4      568.09      648.45     53.02 o 
   1  15   4      495.00      564.31     50.00 o 
   2  15   4     1184.04     1424.84    206.32 o 
   3  15   4      138.02      158.63     34.22 o 
   4  15   4       79.65       86.27     35.47 o 
  -4  16   4      193.40      209.92     47.28 o 
  -3  16   4      490.92      567.95     58.08 o 
  -2  16   4      296.51      308.07     27.61 o 
  -1  16   4       61.85       51.04     15.95 o 
   0  16   4      164.82      156.29     28.20 o 
   1  16   4      700.86      654.53     52.27 o 
   2  16   4      379.17      387.94    112.42 o 
   3  16   4      286.23      302.50     56.73 o 
   4  16   4      230.47      187.23     42.46 o 
  -4  17   4      511.80      574.66     74.83 o 
  -3  17   4      151.81      172.17     32.68 o 
  -2  17   4       44.23       66.76     42.58 o 
  -1  17   4     1282.18     1333.07     91.76 o 
   0  17   4      763.22      775.18     60.51 o 
   1  17   4      195.01      184.48     32.60 o 
   2  17   4      372.69      430.59     81.63 o 
   3  17   4      387.49      396.60     63.42 o 
   4  17   4      101.50       72.73     38.88 o 
  -4  18   4       15.50       33.13     36.12 o 
  -3  18   4      688.39      639.48     61.52 o 
  -2  18   4      410.96      414.05     42.15 o 
  -1  18   4       63.64       45.76     23.19 o 
   0  18   4      136.77      153.46     31.76 o 
   1  18   4      765.22      772.74     83.70 o 
   2  18   4      187.66      214.02     37.98 o 
   3  18   4       47.01       72.54     32.43 o 
  -3  19   4       33.23       48.56     26.72 o 
  -2  19   4       53.09       41.59     39.03 o 
  -1  19   4     1955.55     1998.10    122.52 o 
   0  19   4      182.36      165.14     33.24 o 
   1  19   4       82.45      111.32     41.95 o 
   2  19   4      376.59      427.23     51.80 o 
   3  19   4      268.09      285.32    118.48 o 
  -3  20   4      300.97      235.19     60.50 o 
  -2  20   4      335.01      297.21     62.85 o 
  -1  20   4      125.93       63.60     36.69 o 
   0  20   4      152.53      174.16     34.96 o 
   1  20   4      606.57      609.32     57.87 o 
   2  20   4      148.03      168.76     36.61 o 
   3  20   4       63.67       33.43     33.20 o 
  -2  21   4        0.15        0.00     38.15 o 
  -1  21   4      885.52      889.49     66.80 o 
   0  21   4      126.31       95.60     32.64 o 
   1  21   4       95.34       97.10     30.60 o 
   2  21   4       68.10       59.70     32.98 o 
  -2  22   4      344.70      389.99     70.15 o 
  -1  22   4      211.30      214.22     79.27 o 
   0  22   4      220.29      183.14     36.45 o 
   1  22   4      534.55      491.08     54.52 o 
   2  22   4       73.60       57.40     33.31 o 
  -1  23   4      123.71       84.77     30.45 o 
   0  23   4      209.74      207.45     40.41 o 
   1  23   4      139.77      129.59     35.05 o 
  -1 -22   5      171.96      128.59     50.29 o 
   0 -22   5      296.41      279.67     57.73 o 
   1 -22   5       85.27       74.70     40.27 o 
  -2 -21   5      493.60      464.94     75.63 o 
  -1 -21   5      194.62      173.15     50.25 o 
   0 -21   5       39.97        0.00     31.79 o 
   1 -21   5      302.31      240.10     35.63 o 
   2 -21   5      363.76      333.40     89.36 o 
  -2 -20   5      106.14      111.63     30.33 o 
  -1 -20   5       90.01      101.03     41.88 o 
   0 -20   5      280.43      272.79     73.24 o 
   1 -20   5      140.46      136.30     29.45 o 
   2 -20   5      103.55       86.48     28.48 o 
  -2 -19   5      897.14     1033.66    105.91 o 
  -1 -19   5      571.02      567.40     46.53 o 
   0 -19   5       10.19        3.31     23.08 o 
   1 -19   5      241.47      207.68     31.95 o 
   2 -19   5      351.86      360.96     81.63 o 
   3 -19   5      117.24       71.15     29.71 o 
  -3 -18   5      248.60      208.16     54.48 o 
  -2 -18   5       59.28       97.57     44.19 o 
  -1 -18   5       22.03       13.53     23.23 o 
   0 -18   5      608.28      584.11     48.83 o 
   1 -18   5      358.06      367.35     37.89 o 
   2 -18   5       35.03       13.78     22.02 o 
   3 -18   5      571.87      565.75     54.88 o 
  -3 -17   5       45.70       96.07     45.17 o 
  -2 -17   5      996.24     1035.43     72.41 o 
  -1 -17   5      612.69      632.73     48.00 o 
   0 -17   5       41.34       42.57     21.25 o 
   1 -17   5      703.08      642.18     50.62 o 
   2 -17   5      165.78      189.56     30.65 o 
   3 -17   5      103.87       78.61     28.39 o 
  -3 -16   5      470.69      494.86     67.16 o 
  -2 -16   5      191.32      203.22     32.87 o 
  -1 -16   5       14.49        0.00     21.66 o 
   0 -16   5      581.41      609.31     49.83 o 
   1 -16   5      844.24      802.72     61.03 o 
   2 -16   5       31.69       19.94     25.85 o 
   3 -16   5      513.75      484.53     48.84 o 
  -3 -15   5        8.98       30.96     26.53 o 
  -2 -15   5      522.72      590.49     49.68 o 
  -1 -15   5      751.59      800.98     54.80 o 
   0 -15   5      370.57      384.55     37.53 o 
   1 -15   5      368.30      328.74     48.96 o 
   2 -15   5      364.04      397.61     40.34 o 
   3 -15   5       10.19       12.02     22.06 o 
   4 -15   5       40.07       24.47     26.78 o 
  -4 -14   5      297.36      330.24    102.87 o 
  -3 -14   5      169.11      176.50     39.26 o 
  -2 -14   5       97.29       84.87     34.97 o 
  -1 -14   5      731.57      781.39     76.71 o 
   0 -14   5      751.52      747.67     57.90 o 
   1 -14   5      383.53      351.80     33.28 o 
   2 -14   5       34.58       39.82     19.67 o 
   3 -14   5      170.87      180.38     31.53 o 
   4 -14   5      484.24      474.24     49.62 o 
  -4 -13   5      152.67      166.01     34.97 o 
  -3 -13   5       80.20       81.51     44.99 o 
  -2 -13   5      509.39      556.93     48.33 o 
  -1 -13   5      889.72      834.72     71.19 o 
   0 -13   5      987.81     1000.75     67.76 o 
   1 -13   5      885.94      854.60     56.93 o 
   2 -13   5      575.23      589.89     46.40 o 
   3 -13   5      509.55      552.17     48.19 o 
   4 -13   5      210.07      222.77     44.18 o 
  -5 -12   5       59.80       33.40     45.68 o 
  -4 -12   5      535.94      580.55     71.27 o 
  -3 -12   5      959.49      926.67     76.89 o 
  -2 -12   5       90.41       89.59     25.55 o 
  -1 -12   5      372.48      420.00     38.66 o 
   0 -12   5     1622.34     1643.32    105.32 o 
   1 -12   5     1602.42     1488.01     82.78 o 
   2 -12   5      142.10      116.83     23.08 o 
   3 -12   5      627.20      628.69     50.13 o 
   4 -12   5      303.84      248.51     42.55 o 
  -5 -11   5      490.20      545.37     79.91 o 
  -4 -11   5      558.13      524.09     50.99 o 
  -3 -11   5      223.02      263.37     69.63 o 
  -2 -11   5      432.28      485.31     65.33 o 
  -1 -11   5     2172.86     2239.26    114.18 o 
   0 -11   5      404.93      402.71     38.09 o 
   1 -11   5      156.33      118.38     22.54 o 
   2 -11   5     1126.45     1104.97     70.90 o 
   3 -11   5      242.67      268.53     32.52 o 
   4 -11   5       63.86       74.09     26.29 o 
  -5 -10   5       10.64       13.68     40.11 o 
  -4 -10   5      446.48      480.50    118.40 o 
  -3 -10   5     1609.27     1634.58     94.75 o 
  -2 -10   5      678.24      680.90     53.43 o 
  -1 -10   5      549.28      534.30     40.46 o 
   0 -10   5     1484.52     1433.47     92.90 o 
   1 -10   5     1093.67     1026.08     59.88 o 
   2 -10   5      137.71      141.23     27.57 o 
   3 -10   5      485.35      478.64     43.06 o 
   4 -10   5      227.50      230.15     33.12 o 
   5 -10   5       20.58        0.00     43.09 o 
  -5  -9   5      225.30      163.52     51.45 o 
  -4  -9   5      233.72      234.42     35.19 o 
  -3  -9   5      144.02      141.62     53.88 o 
  -2  -9   5      174.26      212.53     28.77 o 
  -1  -9   5     2246.48     2288.61    126.17 o 
   0  -9   5      208.06      206.37     31.50 o 
   1  -9   5       99.82       94.68     19.92 o 
   2  -9   5     1129.32     1189.66     68.85 o 
   3  -9   5      383.17      425.23     38.13 o 
   4  -9   5      324.03      312.28     36.62 o 
   5  -9   5      400.24      305.48     69.58 o 
  -5  -8   5        4.16       10.88     24.63 o 
  -4  -8   5      236.88      229.70     35.27 o 
  -3  -8   5     2676.98     2674.10    145.84 o 
  -2  -8   5      143.54      107.47     25.55 o 
  -1  -8   5      694.59      676.47     46.35 o 
   0  -8   5     2265.56     2279.01    132.83 o 
   1  -8   5      582.62      572.12     47.59 o 
   2  -8   5     1142.09     1184.29     71.92 o 
   3  -8   5       42.65       38.35     21.96 o 
   4  -8   5      157.49      148.38     28.28 o 
   5  -8   5       52.49       57.02     46.31 o 
  -5  -7   5      559.13      513.66     49.31 o 
  -4  -7   5       59.54       51.61     24.20 o 
  -3  -7   5       29.21       17.41     22.02 o 
  -2  -7   5      900.28      962.01     70.82 o 
  -1  -7   5     1995.04     2070.98    110.05 o 
   0  -7   5      954.95      992.03     59.03 o 
   1  -7   5       97.02       84.51     18.41 o 
   2  -7   5     1314.64     1307.74     80.06 o 
   3  -7   5      611.42      664.31     45.88 o 
   4  -7   5      387.33      286.03     58.30 o 
   5  -7   5      261.42      222.55     57.77 o 
  -5  -6   5       36.24       17.28     27.60 o 
  -4  -6   5       49.00       57.00     23.26 o 
  -3  -6   5     2996.54     3273.36    177.00 o 
  -2  -6   5      370.19      457.36     44.30 o 
  -1  -6   5     1388.30     1479.93     86.15 o 
   0  -6   5     2061.84     1973.27    116.47 o 
   1  -6   5      855.09      842.70     55.72 o 
   2  -6   5      666.58      625.98     75.70 o 
   3  -6   5      337.92      354.98     83.20 o 
   4  -6   5      158.41      170.31     45.03 o 
   5  -6   5      135.47      147.85     33.30 o 
  -5  -5   5      485.27      459.39     47.72 o 
  -4  -5   5     1019.05      914.39     94.87 o 
  -3  -5   5      227.83      269.18     37.33 o 
  -2  -5   5      544.82      588.11     47.81 o 
  -1  -5   5     1862.33     1863.34    107.25 o 
   0  -5   5      366.37      407.20     32.72 o 
   1  -5   5      296.96      334.38     29.23 o 
   2  -5   5     1585.15     1599.30     88.55 o 
   3  -5   5     1857.00     1989.99    111.30 o 
   4  -5   5      226.23      228.34     49.19 o 
   5  -5   5      261.23      265.69     39.78 o 
  -5  -4   5       30.57       31.55     24.69 o 
  -4  -4   5      262.93      265.68     53.73 o 
  -3  -4   5     1399.52     1445.25     82.93 o 
  -2  -4   5      178.31      149.78     26.59 o 
  -1  -4   5     2277.88     2361.50    122.66 o 
   0  -4   5     1388.77     1342.61     81.76 o 
   1  -4   5     2335.69     2231.91    118.87 o 
   2  -4   5      969.67      856.30     53.42 o 
   3  -4   5     1288.52     1329.82     85.02 o 
   4  -4   5      473.04      479.53     71.07 o 
   5  -4   5       50.57       52.13     28.99 o 
  -5  -3   5     1173.63     1040.76    136.98 o 
  -4  -3   5      449.96      509.45     45.57 o 
  -3  -3   5      367.46      511.87     60.70 o 
  -2  -3   5     1660.74     1702.83     99.42 o 
  -1  -3   5     1608.04     1480.35    169.15 o 
   0  -3   5      431.54      426.03     31.81 o 
   1  -3   5      427.47      413.59     37.45 o 
   2  -3   5      464.22      466.13     32.03 o 
   3  -3   5      895.35      998.24    109.43 o 
   4  -3   5      624.04      605.56     50.67 o 
   5  -3   5       12.51       14.96     39.70 o 
  -5  -2   5      327.01      266.38     68.56 o 
  -4  -2   5      110.58      114.39     26.87 o 
  -3  -2   5     1257.28     1326.49     80.21 o 
  -2  -2   5      132.69      149.34     32.33 o 
  -1  -2   5     2568.86     2675.97    129.63 o 
   0  -2   5     1261.98     1191.99     75.67 o 
   1  -2   5     2501.57     2476.90    130.42 o 
   2  -2   5      287.53      274.09     24.08 o 
   3  -2   5      250.70      301.07     30.05 o 
   4  -2   5     1183.90     1258.96     84.95 o 
   5  -2   5       11.91       56.12     29.87 o 
  -5  -1   5     1133.12     1038.42     76.53 o 
  -4  -1   5      889.10      820.96     61.34 o 
  -3  -1   5      367.08      378.72     37.99 o 
  -2  -1   5     1260.48     1288.12     76.75 o 
  -1  -1   5     3512.38     3221.66    167.70 o 
   0  -1   5       68.00       60.77     11.97 o 
   1  -1   5      278.67      272.25     20.49 o 
   2  -1   5      956.11      971.50     52.25 o 
   3  -1   5      169.35      166.81     32.85 o 
   4  -1   5       50.94       26.53     29.98 o 
   5  -1   5      125.06       90.14     31.68 o 
  -6   0   5      117.81       46.36     32.35 o 
  -5   0   5      685.94      636.78     55.73 o 
  -4   0   5       93.65       71.46     47.61 o 
  -3   0   5      648.31      651.23     54.79 o 
  -2   0   5       17.83       16.25     17.55 o 
  -1   0   5       13.33        0.00      8.15 o 
   0   0   5      425.31      388.30     24.10 o 
   1   0   5     2627.92     2575.68    115.88 o 
   2   0   5      433.00      387.82     24.16 o 
   3   0   5      704.40      655.20     50.43 o 
   4   0   5      379.93      335.67     42.94 o 
   5   0   5      471.11      379.76     47.04 o 
  -5   1   5     1222.18     1171.56     79.21 o 
  -4   1   5      861.27      900.60     63.64 o 
  -3   1   5      328.32      322.94     37.20 o 
  -2   1   5     1293.96     1202.58     75.93 o 
  -1   1   5     3323.31     3033.24    119.98 o 
   0   1   5       73.48       55.21     12.38 o 
   1   1   5      343.23      308.40     19.85 o 
   2   1   5      808.74      813.55     39.25 o 
   3   1   5       96.95       72.02     26.06 o 
   4   1   5       49.18       43.25     25.03 o 
   5   1   5       71.81       65.64     32.19 o 
  -5   2   5      322.86      330.23     42.17 o 
  -4   2   5      133.88      129.40     27.86 o 
  -3   2   5     1216.12     1184.26     79.77 o 
  -2   2   5      179.73      157.60     26.45 o 
  -1   2   5     2243.61     2196.05     91.30 o 
   0   2   5     1496.68     1383.57     54.67 o 
   1   2   5     2279.12     2363.54     95.19 o 
   2   2   5      285.52      245.00     17.39 o 
   3   2   5      420.56      412.10     33.73 o 
   4   2   5     1173.38     1245.47     84.18 o 
   5   2   5       10.84       11.29     28.70 o 
  -5   3   5     1222.02     1113.67     78.00 o 
  -4   3   5      517.83      468.76     45.57 o 
  -3   3   5      317.14      331.16     39.28 o 
  -2   3   5     1792.55     1721.73     80.75 o 
  -1   3   5     1706.22     1483.39     63.64 o 
   0   3   5      409.37      390.80     20.84 o 
   1   3   5      462.70      436.69     22.26 o 
   2   3   5      406.69      402.92     31.61 o 
   3   3   5      882.22      925.10     53.96 o 
   4   3   5      596.46      565.31     50.57 o 
   5   3   5       21.59        0.00     42.10 o 
  -5   4   5       30.12       24.68     26.73 o 
  -4   4   5      288.78      325.33     39.98 o 
  -3   4   5     1106.00     1165.96     82.40 o 
  -2   4   5      256.63      263.18     20.94 o 
  -1   4   5     2214.48     2109.14     86.44 o 
   0   4   5     1571.85     1473.33     58.45 o 
   1   4   5     2243.46     2124.42     85.66 o 
   2   4   5      957.55      876.55     47.36 o 
   3   4   5     1453.28     1575.13     76.80 o 
   4   4   5      575.68      649.19     44.01 o 
   5   4   5       45.73        0.00     41.04 o 
  -5   5   5      479.23      479.87     54.21 o 
  -4   5   5     1180.85     1231.99     76.71 o 
  -3   5   5      274.07      324.95     36.91 o 
  -2   5   5      714.49      710.99     38.63 o 
  -1   5   5     1871.12     1888.55     75.93 o 
   0   5   5      392.28      400.25     22.35 o 
   1   5   5      374.10      330.40     18.46 o 
   2   5   5     1587.77     1496.07     76.44 o 
   3   5   5     1833.16     1913.49     97.00 o 
   4   5   5      229.50      321.85     78.42 o 
   5   5   5      231.03      208.83     62.85 o 
  -5   6   5       36.36       30.17     26.44 o 
  -4   6   5       46.87       35.47     23.29 o 
  -3   6   5     2904.53     3054.22    178.94 o 
  -2   6   5      343.37      373.81     28.92 o 
  -1   6   5     1450.94     1445.50     60.37 o 
   0   6   5     2109.87     2163.38     83.99 o 
   1   6   5     1013.11      927.12     38.80 o 
   2   6   5      633.49      580.76     35.05 o 
   3   6   5      316.31      338.90     29.10 o 
   4   6   5      217.59      228.31     36.93 o 
   5   6   5      127.96       80.21     53.32 o 
  -5   7   5      452.91      434.36     52.63 o 
  -4   7   5      127.69      129.57     29.60 o 
  -3   7   5       46.99       61.50     22.41 o 
  -2   7   5     1300.28     1257.54     59.42 o 
  -1   7   5     1746.99     1839.18     77.58 o 
   0   7   5      920.52      905.92     40.41 o 
   1   7   5       75.81       60.43     12.67 o 
   2   7   5     1387.06     1379.36     68.68 o 
   3   7   5      547.84      545.93     51.79 o 
   4   7   5      383.41      474.78     48.89 o 
   5   7   5      210.42      272.83     44.61 o 
  -5   8   5        5.99       22.54     26.39 o 
  -4   8   5      282.21      311.62     46.22 o 
  -3   8   5     2265.03     2404.46    146.84 o 
  -2   8   5      109.80      132.83     22.91 o 
  -1   8   5      652.99      627.76     31.70 o 
   0   8   5     2413.19     2445.57     95.28 o 
   1   8   5      465.02      374.96     24.37 o 
   2   8   5     1139.00     1112.02     77.53 o 
   3   8   5       73.51       61.30     44.54 o 
   4   8   5      178.17      127.13     32.39 o 
   5   8   5       42.39        1.20     30.99 o 
  -5   9   5      229.02      171.93     38.22 o 
  -4   9   5      317.59      361.26     42.55 o 
  -3   9   5      155.02      173.06     30.49 o 
  -2   9   5       75.45       72.08     17.06 o 
  -1   9   5     2272.91     2220.73     90.38 o 
   0   9   5      234.97      221.47     28.63 o 
   1   9   5       75.74       63.58     20.85 o 
   2   9   5     1078.13      984.86     73.99 o 
   3   9   5      392.70      343.76     42.15 o 
   4   9   5      273.80      262.86     40.69 o 
   5   9   5      414.63      434.38     53.95 o 
  -5  10   5       12.18       31.90     28.37 o 
  -4  10   5      572.91      595.77     61.70 o 
  -3  10   5     1455.62     1387.17     94.64 o 
  -2  10   5      829.79      777.41     62.33 o 
  -1  10   5      526.53      479.16     27.33 o 
   0  10   5     1641.88     1711.24     77.66 o 
   1  10   5      822.70      808.16     63.68 o 
   2  10   5      126.59      115.43     26.95 o 
   3  10   5      497.41      574.72     50.47 o 
   4  10   5      184.21      181.71     36.79 o 
   5  10   5       24.65       19.96     38.80 o 
  -5  11   5      481.79      489.91     68.72 o 
  -4  11   5      470.23      487.10     75.69 o 
  -3  11   5      192.76      190.09     25.66 o 
  -2  11   5      448.12      460.14     33.00 o 
  -1  11   5     1839.72     1851.43     80.47 o 
   0  11   5      446.73      442.37     28.95 o 
   1  11   5      103.15       75.21     24.53 o 
   2  11   5     1181.51     1190.07     91.92 o 
   3  11   5      245.42      233.29     36.82 o 
   4  11   5       60.25       51.58     30.63 o 
  -5  12   5       65.07       47.51     31.74 o 
  -4  12   5      606.32      599.88     56.87 o 
  -3  12   5     1090.42     1070.87     58.43 o 
  -2  12   5       50.77       38.71     16.72 o 
  -1  12   5      409.26      405.03     39.87 o 
   0  12   5     1934.70     1958.23     88.70 o 
   1  12   5     1291.85     1271.18    167.73 o 
   2  12   5      164.45      156.22     56.79 o 
   3  12   5      648.14      729.76     59.48 o 
   4  12   5      241.16      185.91     39.56 o 
  -4  13   5       92.60      113.40     31.85 o 
  -3  13   5       68.61       74.39     26.78 o 
  -2  13   5      591.05      637.04     46.10 o 
  -1  13   5      638.13      618.31     38.97 o 
   0  13   5     1052.89     1099.18     56.26 o 
   1  13   5      777.46      861.98    103.28 o 
   2  13   5      831.23      760.32     77.98 o 
   3  13   5      503.52      488.13     53.15 o 
   4  13   5      191.91      249.70     43.33 o 
  -4  14   5      322.91      388.93     45.91 o 
  -3  14   5      212.28      214.15     27.51 o 
  -2  14   5      147.24      148.54     25.09 o 
  -1  14   5      838.05      861.22     46.69 o 
   0  14   5      906.25      952.05     48.89 o 
   1  14   5      267.18      230.95     47.15 o 
   2  14   5       28.54       27.33     24.95 o 
   3  14   5      189.92      208.05     49.61 o 
   4  14   5      407.71      452.10     56.73 o 
  -4  15   5      321.02      432.59     61.13 o 
  -3  15   5        3.97        9.59     21.38 o 
  -2  15   5      562.49      588.78     45.98 o 
  -1  15   5      692.64      719.29     43.85 o 
   0  15   5      386.26      374.96     41.52 o 
   1  15   5      306.56      336.43     41.60 o 
   2  15   5      430.77      462.18     49.69 o 
   3  15   5       29.66       41.35     33.26 o 
   4  15   5       20.89       40.21     35.59 o 
  -4  16   5      217.88      160.81     43.42 o 
  -3  16   5      313.40      290.66     38.55 o 
  -2  16   5      224.41      250.92     32.13 o 
  -1  16   5       41.15       40.50     17.27 o 
   0  16   5      669.84      783.34     76.93 o 
   1  16   5      886.87      922.93     82.28 o 
   2  16   5       30.79       49.33     27.44 o 
   3  16   5      483.12      593.21    120.28 o 
  -4  17   5      292.07      350.49     61.11 o 
  -3  17   5       32.51        6.62     24.05 o 
  -2  17   5     1074.22     1145.88    114.77 o 
  -1  17   5      530.06      545.53     38.22 o 
   0  17   5       52.30       56.68     25.34 o 
   1  17   5      726.66      776.77     61.47 o 
   2  17   5      221.51      267.25     53.57 o 
   3  17   5       64.78       86.14     35.59 o 
  -3  18   5      147.99      133.01     30.16 o 
  -2  18   5       86.63       71.22     23.65 o 
  -1  18   5        5.25       14.05     18.47 o 
   0  18   5      599.15      625.68     53.65 o 
   1  18   5      280.99      298.66     45.10 o 
   2  18   5       31.99       45.63     30.37 o 
   3  18   5      580.25      687.53    151.91 o 
  -3  19   5       27.50       27.83     33.07 o 
  -2  19   5      967.31     1079.77     94.57 o 
  -1  19   5      557.68      523.31     51.49 o 
   0  19   5       12.79       20.55     26.05 o 
   1  19   5      262.98      249.76     40.68 o 
   2  19   5      365.44      407.36    117.19 o 
   3  19   5       75.62       62.32     36.60 o 
  -3  20   5      103.90       95.97     29.98 o 
  -2  20   5      119.76      122.03     44.13 o 
  -1  20   5       53.80       25.33     27.90 o 
   0  20   5      314.90      379.32     45.94 o 
   1  20   5      114.30      129.98     35.57 o 
   2  20   5       95.11       76.33     33.92 o 
  -2  21   5      606.96      556.65     76.15 o 
  -1  21   5      106.65       99.02     47.34 o 
   0  21   5       43.58       59.89     31.42 o 
   1  21   5      345.06      366.05     47.55 o 
   2  21   5      337.36      357.86    109.83 o 
  -1  22   5      178.44      175.51     54.80 o 
   0  22   5      242.05      265.61     42.33 o 
   1  22   5       96.40      105.67     35.29 o 
   0 -22   6      135.81      119.26     49.36 o 
  -1 -21   6      320.83      317.09     63.52 o 
   0 -21   6       96.22      112.15     48.69 o 
   1 -21   6      165.29      117.63     30.55 o 
  -2 -20   6       21.88       20.41     45.05 o 
  -1 -20   6      300.27      343.82     63.95 o 
   0 -20   6      545.74      570.05     51.94 o 
   1 -20   6      118.31       95.03     28.67 o 
   2 -20   6      355.19      336.45     42.45 o 
  -3 -19   6       37.84       35.43     43.34 o 
  -2 -19   6      224.24      185.53     55.98 o 
  -1 -19   6      125.39      142.14     55.09 o 
   0 -19   6      218.51      255.91     37.40 o 
   1 -19   6      260.41      290.94     36.25 o 
   2 -19   6      104.42      106.76     28.31 o 
  -3 -18   6      258.13      253.47     61.08 o 
  -2 -18   6       16.60       11.86     25.27 o 
  -1 -18   6      114.01      148.12     30.49 o 
   0 -18   6      273.37      277.98     38.08 o 
   1 -18   6      111.12       88.67     25.70 o 
   2 -18   6      295.52      275.04     38.10 o 
   3 -18   6      399.76      395.40     46.98 o 
  -3 -17   6      311.67      369.88     64.85 o 
  -2 -17   6      343.24      389.65     42.95 o 
  -1 -17   6      149.64      171.28     46.27 o 
   0 -17   6      459.51      488.84     47.53 o 
   1 -17   6      435.40      388.51     41.47 o 
   2 -17   6       55.86       31.49     25.02 o 
   3 -17   6       13.15       36.02     27.50 o 
  -3 -16   6      455.62      484.77     51.25 o 
  -2 -16   6       16.51       11.65     23.50 o 
  -1 -16   6      182.19      159.21     30.11 o 
   0 -16   6      703.46      714.67     52.99 o 
   1 -16   6      119.67      108.97     25.87 o 
   2 -16   6      560.40      484.67     64.23 o 
   3 -16   6      854.49      877.15     63.24 o 
  -4 -15   6       14.73       26.13     32.68 o 
  -3 -15   6      513.50      577.63     78.22 o 
  -2 -15   6      870.51      939.27     64.42 o 
  -1 -15   6      377.61      453.24     53.37 o 
   0 -15   6      685.27      714.98     54.57 o 
   1 -15   6      214.26      196.54     30.26 o 
   2 -15   6      336.33      287.93     35.62 o 
   3 -15   6        1.61        7.44     23.73 o 
  -4 -14   6      207.64      281.54     52.52 o 
  -3 -14   6      266.03      289.52     42.52 o 
  -2 -14   6      296.66      335.67     39.80 o 
  -1 -14   6      399.08      372.40     40.32 o 
   0 -14   6     1063.72     1067.28     71.83 o 
   1 -14   6      160.59      150.11     26.78 o 
   2 -14   6      152.38       90.19     24.48 o 
   3 -14   6      619.33      618.11     50.40 o 
   4 -14   6       66.43       68.32     29.96 o 
  -4 -13   6        4.12        0.00     28.42 o 
  -3 -13   6      612.87      627.11     52.56 o 
  -2 -13   6     1014.07     1060.67     69.52 o 
  -1 -13   6      237.00      272.15     44.07 o 
   0 -13   6      109.33      132.40     25.65 o 
   1 -13   6      260.37      281.10     32.53 o 
   2 -13   6      315.04      309.69     44.03 o 
   3 -13   6       51.88       22.62     22.66 o 
   4 -13   6      253.73      217.40     59.37 o 
  -4 -12   6      579.66      549.37     68.66 o 
  -3 -12   6       86.40       92.21     41.40 o 
  -2 -12   6      313.19      316.69     37.33 o 
  -1 -12   6     1140.00     1203.02    110.04 o 
   0 -12   6      353.22      377.53     38.37 o 
   1 -12   6      103.33       89.76     26.16 o 
   2 -12   6       60.25       57.65     21.30 o 
   3 -12   6      757.41      777.53     53.93 o 
   4 -12   6       30.86        0.00     24.88 o 
  -5 -11   6      151.57      101.60     52.59 o 
  -4 -11   6      101.50       32.77     31.38 o 
  -3 -11   6      547.32      544.07     49.70 o 
  -2 -11   6      390.33      415.06     43.40 o 
  -1 -11   6      738.03      736.80     53.09 o 
   0 -11   6      154.09      157.48     27.15 o 
   1 -11   6     1380.77     1456.66     88.13 o 
   2 -11   6      689.38      698.50     51.82 o 
   3 -11   6       84.10       61.17     24.86 o 
   4 -11   6      409.83      415.10     48.28 o 
  -5 -10   6       31.63       29.15     28.92 o 
  -4 -10   6     1749.35     1740.02    106.44 o 
  -3 -10   6      140.17      149.08     30.21 o 
  -2 -10   6      290.36      348.64     37.95 o 
  -1 -10   6     1795.08     1854.92    116.93 o 
   0 -10   6      138.89      161.28     25.73 o 
   1 -10   6      173.41      180.83     27.01 o 
   2 -10   6      131.55      105.66     23.16 o 
   3 -10   6      590.26      654.32     49.32 o 
   4 -10   6       40.99       93.20     45.88 o 
  -5  -9   6       39.14       48.04     29.39 o 
  -4  -9   6      435.13      385.41     61.43 o 
  -3  -9   6        2.32        0.00     21.26 o 
  -2  -9   6      767.60      713.37     51.87 o 
  -1  -9   6      840.01      798.55     61.59 o 
   0  -9   6      392.81      426.96     40.55 o 
   1  -9   6     2436.97     2557.13    140.67 o 
   2  -9   6      821.86      815.09     54.32 o 
   3  -9   6        6.61       18.32     20.49 o 
   4  -9   6      563.61      490.49     79.36 o 
  -5  -8   6       56.88       38.97     29.44 o 
  -4  -8   6      827.08      863.44     63.45 o 
  -3  -8   6      158.78      119.43     29.47 o 
  -2  -8   6      323.82      307.71     36.75 o 
  -1  -8   6     1826.74     1866.53    109.09 o 
   0  -8   6      122.77      132.23     24.60 o 
   1  -8   6      140.00      129.13     24.97 o 
   2  -8   6      161.09      146.92     25.15 o 
   3  -8   6      545.22      590.60     62.11 o 
   4  -8   6      200.13      195.96     52.16 o 
  -5  -7   6      155.46      143.85     86.85 o 
  -4  -7   6      105.23       80.91     27.63 o 
  -3  -7   6      220.45      202.92     33.22 o 
  -2  -7   6     2339.39     2397.05    133.44 o 
  -1  -7   6      388.54      397.92     37.71 o 
   0  -7   6       26.49       27.15     19.22 o 
   1  -7   6     3693.33     3450.21    186.93 o 
   2  -7   6     1826.04     1835.29    107.66 o 
   3  -7   6        8.10       21.84     20.00 o 
   4  -7   6      361.40      288.49     61.63 o 
   5  -7   6      542.06      554.66     82.94 o 
  -5  -6   6      168.01      135.54     33.45 o 
  -4  -6   6      797.63      790.27     57.61 o 
  -3  -6   6      411.96      409.09     43.52 o 
  -2  -6   6      182.18      163.31     39.52 o 
  -1  -6   6     1309.55     1267.83     73.06 o 
   0  -6   6     1167.04     1157.93     70.75 o 
   1  -6   6      357.22      390.33     34.31 o 
   2  -6   6      438.89      430.38     39.03 o 
   3  -6   6      927.41     1120.38     65.43 o 
   4  -6   6       37.70       76.57     41.20 o 
   5  -6   6       20.60       43.04     41.20 o 
  -5  -5   6      210.81      206.54     37.35 o 
  -4  -5   6      193.64      163.84     32.73 o 
  -3  -5   6     1948.78     1985.70    121.80 o 
  -2  -5   6      892.36      890.15     57.47 o 
  -1  -5   6      579.24      573.67     43.20 o 
   0  -5   6      184.22      187.14     26.18 o 
   1  -5   6     1815.95     1805.23     95.85 o 
   2  -5   6      536.86      569.70     43.04 o 
   3  -5   6      326.63      305.85     31.84 o 
   5  -5   6      429.04      378.29     47.23 o 
  -5  -4   6      167.06      137.68     32.24 o 
  -4  -4   6      702.07      720.98     53.20 o 
  -3  -4   6       14.51        0.00     21.64 o 
  -2  -4   6      466.67      507.90     50.40 o 
  -1  -4   6      814.35      755.08     50.82 o 
   0  -4   6     1275.59     1256.43     93.70 o 
   1  -4   6       72.95       53.28     17.47 o 
   2  -4   6      128.28      134.44     42.87 o 
   3  -4   6      924.92     1039.28     66.64 o 
   4  -4   6       41.47        0.00     31.61 o 
   5  -4   6       83.59      139.82     50.90 o 
  -5  -3   6      383.03      322.29     44.72 o 
  -4  -3   6       14.55       14.86     23.61 o 
  -3  -3   6     1149.47     1180.15     75.33 o 
  -2  -3   6     2247.67     2341.56    139.04 o 
  -1  -3   6      129.46      124.23     23.53 o 
   0  -3   6      419.88      446.44     36.88 o 
   1  -3   6     2341.87     2370.50    122.80 o 
   2  -3   6      539.39      490.62     36.09 o 
   3  -3   6       16.24       10.00     27.00 o 
   4  -3   6      163.92      124.52     29.02 o 
   5  -3   6      284.24      287.86     43.09 o 
  -5  -2   6      116.90       54.88     28.93 o 
  -4  -2   6      711.94      745.28     57.40 o 
  -3  -2   6      103.30       97.69     45.21 o 
  -2  -2   6      595.72      581.90     46.26 o 
  -1  -2   6     1576.75     1649.58     85.91 o 
   0  -2   6     1741.51     1695.92    103.20 o 
   1  -2   6        5.24       13.48     15.06 o 
   2  -2   6      290.41      277.72     25.29 o 
   3  -2   6     1115.91     1111.22    110.05 o 
   4  -2   6      118.73      109.89     29.08 o 
   5  -2   6      181.83      213.94     42.07 o 
  -5  -1   6      334.31      271.86     77.41 o 
  -4  -1   6      338.37      307.00     39.75 o 
  -3  -1   6     1802.47     1920.37    115.85 o 
  -2  -1   6     2039.08     2004.73    120.75 o 
  -1  -1   6      521.01      542.69     40.64 o 
   0  -1   6       42.92       37.78     15.89 o 
   1  -1   6     2413.97     2324.19    137.51 o 
   2  -1   6      171.89      184.62     20.92 o 
   3  -1   6       96.92       92.45     24.50 o 
   4  -1   6      100.16       97.22     26.72 o 
   5  -1   6      626.30      566.00     70.43 o 
  -5   0   6      190.06      130.32     40.18 o 
  -4   0   6      292.54      269.82     43.91 o 
  -3   0   6      324.22      305.07     37.07 o 
  -2   0   6      717.82      681.55     49.63 o 
  -1   0   6     2289.17     2312.17    106.71 o 
   0   0   6     1660.99     1605.12     75.33 o 
   1   0   6       95.34       82.87     19.54 o 
   2   0   6     1378.86     1383.53     66.76 o 
   3   0   6     1583.78     1689.71    105.34 o 
   4   0   6        4.85        0.00     21.31 o 
   5   0   6        0.98       31.71     31.41 o 
  -5   1   6      370.98      309.15     87.25 o 
  -4   1   6      328.50      280.83     39.74 o 
  -3   1   6     1785.30     1965.76    116.61 o 
  -2   1   6     2227.94     2208.44    121.77 o 
  -1   1   6      530.42      499.43     25.56 o 
   0   1   6       49.46       36.97     10.26 o 
   1   1   6     2631.64     2641.74    101.31 o 
   2   1   6      160.10      150.82     16.21 o 
   3   1   6       90.95       86.26     23.67 o 
   4   1   6       40.51       19.80     24.51 o 
   5   1   6      668.09      668.45     59.41 o 
  -5   2   6       66.55       59.68     28.96 o 
  -4   2   6      556.75      574.79     71.75 o 
  -3   2   6      144.30      149.74     32.89 o 
  -2   2   6      573.27      556.69     74.95 o 
  -1   2   6     1444.89     1361.28     58.87 o 
   0   2   6     2038.80     1898.23     74.53 o 
   1   2   6        1.10       12.07     10.09 o 
   2   2   6      203.21      199.24     22.70 o 
   3   2   6     1260.46     1298.73     67.92 o 
   4   2   6      156.46      144.76     30.02 o 
   5   2   6      182.93      175.92     63.14 o 
  -5   3   6      538.82      469.44     50.63 o 
  -4   3   6        8.56        0.00     21.72 o 
  -3   3   6     1127.83     1101.92     75.71 o 
  -2   3   6     2319.28     2354.35    133.77 o 
  -1   3   6       71.32       52.84     10.02 o 
   0   3   6      547.57      505.25     25.06 o 
   1   3   6     2120.03     2124.32     88.45 o 
   2   3   6      496.26      492.38     33.22 o 
   3   3   6       13.16        8.67     15.91 o 
   4   3   6      189.65      221.06     65.99 o 
   5   3   6      241.73      193.07     63.93 o 
  -5   4   6      152.02      184.76     36.82 o 
  -4   4   6      527.92      528.68     52.64 o 
  -3   4   6       12.42       13.56     19.58 o 
  -2   4   6      430.81      419.24     41.40 o 
  -1   4   6      793.06      703.67     33.20 o 
   0   4   6     1423.37     1356.37     55.49 o 
   1   4   6       96.84       86.85     12.28 o 
   2   4   6      237.58      233.70     38.50 o 
   3   4   6     1092.52     1107.60     60.37 o 
   4   4   6       13.73        0.00     37.02 o 
   5   4   6       91.34       67.57     53.81 o 
  -5   5   6      311.45      281.11     41.44 o 
  -4   5   6      182.23      126.93     63.26 o 
  -3   5   6     2129.68     2161.28    124.19 o 
  -2   5   6      785.95      745.19     43.80 o 
  -1   5   6      533.54      554.67     28.40 o 
   0   5   6      267.87      267.66     19.45 o 
   1   5   6     1649.70     1590.09     67.62 o 
   2   5   6      519.84      529.28     34.41 o 
   3   5   6      321.27      290.97     28.63 o 
   4   5   6      236.34      232.82     38.48 o 
   5   5   6      399.57      314.53     73.55 o 
  -5   6   6      150.79      162.76     47.73 o 
  -4   6   6      645.27      631.06     58.64 o 
  -3   6   6      430.48      440.91     42.39 o 
  -2   6   6      168.29      153.80     19.61 o 
  -1   6   6     1113.20     1108.79     49.95 o 
   0   6   6     1189.29     1152.21     49.40 o 
   1   6   6      400.69      352.94     20.63 o 
   2   6   6      608.66      565.96     33.42 o 
   3   6   6      805.36      843.85     71.00 o 
   4   6   6       32.91        0.58     24.59 o 
   5   6   6       35.99        0.00     46.00 o 
  -5   7   6      237.41      165.67     68.94 o 
  -4   7   6      101.93       61.57     50.32 o 
  -3   7   6      298.84      321.41     45.41 o 
  -2   7   6     2259.44     2282.39    154.41 o 
  -1   7   6      370.86      383.57     23.71 o 
   0   7   6       43.56       42.71     11.29 o 
   1   7   6     3335.48     3418.06    199.96 o 
   2   7   6     1985.49     1929.65    118.19 o 
   3   7   6       12.03       11.54     22.59 o 
   4   7   6      348.70      371.01     46.57 o 
   5   7   6      515.20      532.16     91.66 o 
  -5   8   6       58.81       46.28     28.55 o 
  -4   8   6      837.07      809.27     66.93 o 
  -3   8   6      249.86      242.15     70.10 o 
  -2   8   6      348.63      394.32     52.15 o 
  -1   8   6     1815.62     1898.26     95.81 o 
   0   8   6      181.09      156.80     15.25 o 
   1   8   6      139.45      194.09     27.40 o 
   2   8   6      228.90      225.30     31.17 o 
   3   8   6      401.84      473.37     51.96 o 
   4   8   6      225.22      158.28     36.73 o 
  -5   9   6       86.88       52.43     31.96 o 
  -4   9   6      419.08      410.66     92.71 o 
  -3   9   6       17.37       12.97     19.41 o 
  -2   9   6      668.31      667.09     43.34 o 
  -1   9   6     1004.97     1019.98     54.44 o 
   0   9   6      506.14      481.77     30.11 o 
   1   9   6     2324.09     2451.33    150.16 o 
   2   9   6      861.42      760.42     58.93 o 
   3   9   6        3.90       13.14     23.36 o 
   4   9   6      632.58      659.14     60.43 o 
  -5  10   6       57.96       31.56     29.19 o 
  -4  10   6     1740.33     1596.52    107.34 o 
  -3  10   6      190.14      196.16     79.13 o 
  -2  10   6      298.42      363.19     37.34 o 
  -1  10   6     1970.49     2124.37     84.45 o 
   0  10   6       66.05       67.78     15.39 o 
   1  10   6      154.23      161.02     27.87 o 
   2  10   6      101.42      114.31     29.81 o 
   3  10   6      491.81      581.48     57.61 o 
   4  10   6       45.42       42.30     29.65 o 
  -5  11   6      232.07      180.61     62.93 o 
  -4  11   6       88.35       50.75     53.53 o 
  -3  11   6      489.54      457.96     62.85 o 
  -2  11   6      491.87      512.58     47.61 o 
  -1  11   6      739.75      749.69     42.49 o 
   0  11   6      185.33      172.65     20.29 o 
   1  11   6     1395.39     1496.09    173.46 o 
   2  11   6      774.21      784.06     59.78 o 
   3  11   6       77.96      100.05     30.95 o 
   4  11   6      524.89      607.14    107.83 o 
  -4  12   6      482.33      480.12     54.64 o 
  -3  12   6      145.07      150.87     43.36 o 
  -2  12   6      336.08      345.02     41.43 o 
  -1  12   6      882.56      979.42     55.14 o 
   0  12   6      350.21      405.15     40.38 o 
   1  12   6       80.24       61.53     25.21 o 
   2  12   6       89.78       79.65     27.99 o 
   3  12   6      537.58      559.68     60.35 o 
   4  12   6       66.70       55.87     44.86 o 
  -4  13   6        3.05        0.00     25.58 o 
  -3  13   6      539.89      507.30     69.07 o 
  -2  13   6      930.33      976.96     67.54 o 
  -1  13   6      255.00      295.85     26.32 o 
   0  13   6       94.10       87.03     26.55 o 
   1  13   6      257.85      267.74     37.67 o 
   2  13   6      406.75      428.66     45.48 o 
   3  13   6       57.31       40.68     29.36 o 
   4  13   6      294.86      304.58     47.58 o 
  -4  14   6      188.38      253.83     50.21 o 
  -3  14   6      335.15      399.42     54.84 o 
  -2  14   6      328.67      368.30     38.15 o 
  -1  14   6      372.72      422.35     32.15 o 
   0  14   6      954.49     1139.89     77.87 o 
   1  14   6      172.09      170.55     32.55 o 
   2  14   6      192.68      259.78     75.60 o 
   3  14   6      551.78      615.11     62.43 o 
   4  14   6       83.46       25.09     33.70 o 
  -4  15   6       10.77        0.00     31.94 o 
  -3  15   6      534.80      564.77     70.48 o 
  -2  15   6      823.96      852.58     62.51 o 
  -1  15   6      456.60      479.52     33.71 o 
   0  15   6      707.62      768.79     59.64 o 
   1  15   6      249.00      304.57     40.09 o 
   2  15   6      445.28      412.39     72.38 o 
   3  15   6        1.05        0.00     27.51 o 
  -4  16   6       26.95        0.00     31.67 o 
  -3  16   6      513.97      626.81     72.31 o 
  -2  16   6       22.66        2.43     23.58 o 
  -1  16   6      142.94      140.71     26.94 o 
   0  16   6      633.37      662.21     56.98 o 
   1  16   6      128.31      143.59     32.32 o 
   2  16   6      621.64      751.73    136.42 o 
   3  16   6      678.97      802.34    166.88 o 
  -3  17   6      258.65      241.80     49.99 o 
  -2  17   6      334.08      335.91     39.88 o 
  -1  17   6      209.94      194.90     48.79 o 
   0  17   6      446.11      528.73     52.21 o 
   1  17   6      404.10      463.96    108.67 o 
   2  17   6       90.37       42.25     28.78 o 
   3  17   6       12.50        7.11     32.10 o 
  -3  18   6      326.22      448.10     64.52 o 
  -2  18   6       23.33       48.33     24.55 o 
  -1  18   6      105.37       90.86     41.98 o 
   0  18   6      381.38      435.49     46.79 o 
   1  18   6      116.28      141.06     35.63 o 
   2  18   6      315.23      428.18     51.08 o 
   3  18   6      357.11      446.26     56.65 o 
  -3  19   6       88.94      115.75     41.90 o 
  -2  19   6      240.03      270.56     38.02 o 
  -1  19   6      116.96       94.42     42.24 o 
   0  19   6      263.84      345.19     43.47 o 
   1  19   6      155.79      159.02     38.27 o 
   2  19   6      116.46      128.80     44.79 o 
  -2  20   6       23.26       13.23     24.69 o 
  -1  20   6      215.18      239.44     59.48 o 
   0  20   6      570.36      613.01     59.78 o 
   1  20   6      110.93       97.18     36.06 o 
   2  20   6      390.89      426.47     78.85 o 
  -1  21   6      269.09      267.19     59.97 o 
   0  21   6      122.31      106.56     34.30 o 
   1  21   6      158.78      123.63     36.98 o 
   0  22   6      122.57      132.31     36.31 o 
  -1 -20   7      391.23      369.36     46.85 o 
   0 -20   7       83.65       62.24     29.93 o 
   1 -20   7       41.97       70.43     28.79 o 
  -2 -19   7      293.32      235.17     60.25 o 
  -1 -19   7       87.21       58.50     30.12 o 
   0 -19   7      192.70      194.75     38.16 o 
   1 -19   7      360.73      300.69     40.87 o 
  -2 -18   7       93.31      103.27     39.38 o 
  -1 -18   7     1102.40     1201.42     82.70 o 
   0 -18   7      137.69      130.62     31.29 o 
   1 -18   7        1.58        0.00     23.51 o 
   2 -18   7      395.88      325.37     57.79 o 
  -3 -17   7      523.36      511.59    141.94 o 
  -2 -17   7       45.85       42.57     26.76 o 
  -1 -17   7       47.84       52.66     26.43 o 
   0 -17   7       50.17       35.58     25.02 o 
   1 -17   7      306.09      255.09     37.31 o 
   2 -17   7      206.22      158.78     32.16 o 
  -3 -16   7       85.55       60.24     28.52 o 
  -2 -16   7      428.15      437.17     46.15 o 
  -1 -16   7      729.65      762.04     61.02 o 
   0 -16   7      139.11      134.96     29.87 o 
   1 -16   7      127.76      114.93     27.04 o 
   2 -16   7      426.54      391.17     42.35 o 
   3 -16   7       90.24       79.80     29.96 o 
  -3 -15   7      245.80      257.16     73.02 o 
  -2 -15   7      127.78      115.77     29.37 o 
  -1 -15   7      157.07      181.18     31.86 o 
   0 -15   7      549.17      531.03     48.46 o 
   1 -15   7      209.37      215.21     33.69 o 
   2 -15   7      115.38       87.27     27.18 o 
   3 -15   7      103.01      108.77     30.73 o 
  -4 -14   7      549.99      598.00     62.08 o 
  -3 -14   7       83.96      101.67     29.02 o 
  -2 -14   7      374.22      364.13     41.21 o 
  -1 -14   7      570.03      560.92     67.77 o 
   0 -14   7      178.95      182.26     31.12 o 
   1 -14   7      219.62      185.70     30.54 o 
   2 -14   7      540.09      520.07     47.69 o 
   3 -14   7      298.77      268.15     44.25 o 
  -4 -13   7      525.67      565.97    108.45 o 
  -3 -13   7      398.84      510.64    123.25 o 
  -2 -13   7      491.22      488.77     48.39 o 
  -1 -13   7      124.24       79.64     25.45 o 
   0 -13   7      460.93      518.70     47.35 o 
   1 -13   7      807.43      780.44     60.79 o 
   2 -13   7      141.84      120.36     39.72 o 
   3 -13   7      343.75      322.03     62.40 o 
  -4 -12   7      206.66      176.41     38.62 o 
  -3 -12   7       92.84       73.39     28.05 o 
  -2 -12   7      151.25      150.42     37.04 o 
  -1 -12   7      545.01      562.56     48.10 o 
   0 -12   7      201.93      184.11     29.69 o 
   1 -12   7      212.21      205.24     30.54 o 
   2 -12   7      592.72      512.76     49.57 o 
   3 -12   7      177.31      226.58     33.97 o 
   4 -12   7       54.97       77.77     49.88 o 
  -4 -11   7      398.78      412.86     49.73 o 
  -2 -11   7      251.34      236.41     42.08 o 
  -1 -11   7       37.24        5.62     19.97 o 
   0 -11   7     1664.14     1726.60    109.07 o 
   1 -11   7      588.43      622.04     51.02 o 
   2 -11   7       57.91       65.86     23.05 o 
   3 -11   7      262.69      251.42     35.50 o 
   4 -11   7      177.69      139.51     53.24 o 
  -4 -10   7      420.02      444.98     50.35 o 
  -3 -10   7      115.86       89.50     27.04 o 
  -2 -10   7      251.96      263.92     55.46 o 
  -1 -10   7      428.09      449.81     45.34 o 
   0 -10   7      866.24      842.08     56.35 o 
   1 -10   7       40.41        2.89     18.71 o 
   2 -10   7      362.63      383.04     37.87 o 
   3 -10   7      197.09      199.01     32.69 o 
   4 -10   7      144.56      102.61     48.50 o 
  -5  -9   7       82.61       57.79     32.83 o 
  -4  -9   7       88.80       94.81     37.21 o 
  -3  -9   7      753.81      765.72     59.65 o 
  -2  -9   7     1472.72     1512.37     98.93 o 
  -1  -9   7      395.60      388.40     39.41 o 
   0  -9   7      988.86     1007.75     68.11 o 
   1  -9   7     1115.83     1162.62     73.98 o 
   2  -9   7       90.87      124.10     24.92 o 
   3  -9   7      542.84      556.37     49.99 o 
   4  -9   7      291.20      285.99     62.77 o 
  -5  -8   7      281.92      282.95     52.68 o 
  -4  -8   7      304.10      263.11     40.42 o 
  -3  -8   7       72.13       88.74     28.60 o 
  -2  -8   7      945.57      986.08     62.68 o 
  -1  -8   7     1189.80     1275.64     86.64 o 
   0  -8   7        5.29        0.00     18.79 o 
   1  -8   7       73.72       55.97     21.07 o 
   2  -8   7      387.10      351.95     38.72 o 
   3  -8   7      252.66      290.41     34.74 o 
   4  -8   7      120.03      116.21     48.50 o 
  -5  -7   7       74.18       37.54     31.84 o 
  -4  -7   7      130.80      122.10     34.31 o 
  -3  -7   7      261.20      262.35     38.20 o 
  -2  -7   7     1508.21     1490.16     92.27 o 
  -1  -7   7      122.71      101.49     26.16 o 
   0  -7   7     2011.28     2117.96    109.60 o 
   1  -7   7      679.29      631.87     48.08 o 
   2  -7   7      187.98      192.03     28.76 o 
   3  -7   7      804.27      895.48     61.81 o 
   4  -7   7      303.97      213.26     56.04 o 
  -5  -6   7      253.69      193.73     53.67 o 
  -4  -6   7      309.34      301.56     41.94 o 
  -3  -6   7       41.40       21.02     25.20 o 
  -2  -6   7     1657.03     1796.57    101.27 o 
  -1  -6   7      307.51      337.28     63.42 o 
   0  -6   7      708.21      713.79     50.02 o 
   1  -6   7      108.20       81.01     21.96 o 
   2  -6   7      513.06      552.52     44.29 o 
   3  -6   7      168.19      173.56     43.40 o 
   4  -6   7      231.04      270.74     57.39 o 
  -5  -5   7      258.35      272.06     94.57 o 
  -4  -5   7      274.15      271.25     65.76 o 
  -3  -5   7      296.20      380.97     41.91 o 
  -2  -5   7      210.22      217.61     31.28 o 
  -1  -5   7      223.15      198.90     29.34 o 
   0  -5   7     2095.17     2075.36    112.78 o 
   1  -5   7      372.02      375.36     35.90 o 
   2  -5   7      356.98      345.10     33.82 o 
   3  -5   7      703.43      728.67     78.59 o 
   4  -5   7      357.39      312.86     62.59 o 
  -5  -4   7      387.29      362.33     45.49 o 
  -4  -4   7      530.94      512.65     51.82 o 
  -3  -4   7      836.93      725.04     57.54 o 
  -2  -4   7      398.76      453.79     43.24 o 
  -1  -4   7      942.66     1010.26     69.11 o 
   0  -4   7     1582.43     1508.22     88.37 o 
   1  -4   7      883.18      840.46     56.48 o 
   2  -4   7      285.63      314.73     32.73 o 
   3  -4   7      126.02      131.11     37.97 o 
   4  -4   7      163.96      119.37     29.96 o 
  -5  -3   7      322.43      301.57     43.72 o 
  -4  -3   7      749.41      729.45     71.55 o 
  -3  -3   7      243.96      297.79     61.28 o 
  -2  -3   7     1181.69     1205.84     72.16 o 
  -1  -3   7      124.46      101.98     23.11 o 
   0  -3   7      740.76      711.33     44.82 o 
   1  -3   7      547.16      501.49     38.22 o 
   2  -3   7      878.74      863.89     61.03 o 
   3  -3   7      493.79      497.30     59.32 o 
   4  -3   7      524.80      581.91     72.60 o 
  -5  -2   7       33.39       13.26     28.19 o 
  -4  -2   7      592.30      591.14     57.75 o 
  -3  -2   7      262.81      283.33     36.80 o 
  -2  -2   7      987.44     1126.30     72.19 o 
  -1  -2   7     1583.26     1625.59    102.17 o 
   0  -2   7     1153.36     1104.78     66.50 o 
   1  -2   7      831.15      754.58     62.54 o 
   2  -2   7     1801.62     1928.33    111.86 o 
   3  -2   7       54.79       40.84     31.16 o 
   4  -2   7       18.54       10.92     24.42 o 
   5  -2   7      391.34      393.89     51.96 o 
  -5  -1   7       50.77       34.37     29.34 o 
  -4  -1   7      787.87      772.30     92.06 o 
  -3  -1   7     1049.77     1102.99     76.28 o 
  -2  -1   7      366.56      388.77     38.75 o 
  -1  -1   7      522.54      493.24     41.07 o 
   0  -1   7     1043.18     1015.91     64.22 o 
   1  -1   7       52.96       55.44     19.06 o 
   2  -1   7      213.87      262.36     27.61 o 
   3  -1   7      206.12      225.65     31.96 o 
   4  -1   7      461.88      439.46     48.99 o 
   5  -1   7       45.35       41.77     32.48 o 
  -5   0   7        5.98        0.00     27.09 o 
  -4   0   7      490.73      438.04     53.68 o 
  -3   0   7      703.54      654.92     53.68 o 
  -2   0   7      905.17      800.12     57.54 o 
  -1   0   7     1344.22     1264.34     87.67 o 
   0   0   7     1476.31     1480.67     71.52 o 
   1   0   7       82.29       76.79     15.30 o 
   2   0   7      836.72      810.99     58.94 o 
   3   0   7        4.51        0.00     19.57 o 
   4   0   7       17.55        7.60     24.37 o 
   5   0   7      268.09      281.79     44.94 o 
  -5   1   7       47.23       25.42     35.39 o 
  -4   1   7      758.08      763.73    104.06 o 
  -3   1   7     1088.81     1181.50     77.62 o 
  -2   1   7      221.05      258.84     34.50 o 
  -1   1   7      533.68      497.04     26.19 o 
   0   1   7     1049.36     1040.23     45.86 o 
   1   1   7       77.71       80.81     14.06 o 
   2   1   7      235.09      264.06     27.01 o 
   3   1   7      164.43      149.38     30.23 o 
   4   1   7      483.64      519.51     51.38 o 
   5   1   7       81.92       20.00     48.38 o 
  -5   2   7        7.62        0.00     25.83 o 
  -4   2   7      562.97      587.28     54.35 o 
  -3   2   7      260.69      255.61     35.44 o 
  -2   2   7      995.42     1024.99     70.45 o 
  -1   2   7     1872.51     1791.83     72.21 o 
   0   2   7     1115.37     1065.41     47.11 o 
   1   2   7      906.32      886.49     39.63 o 
   2   2   7     1875.72     2023.72     98.90 o 
   3   2   7       46.45       28.67     18.37 o 
   4   2   7       20.72       29.43     28.26 o 
   5   2   7      417.26      372.18     77.73 o 
  -5   3   7      311.93      270.39     59.78 o 
  -4   3   7      774.72      752.69     63.15 o 
  -3   3   7      254.51      222.75     50.79 o 
  -2   3   7      950.07      940.92     69.53 o 
  -1   3   7      127.66      105.97     13.23 o 
   0   3   7      630.86      545.66     29.07 o 
   1   3   7      446.46      407.71     25.32 o 
   2   3   7      957.51      943.53     52.01 o 
   3   3   7      442.94      441.18     36.74 o 
   4   3   7      559.01      626.74     87.49 o 
  -5   4   7      332.25      268.03     45.20 o 
  -4   4   7      499.95      511.98     51.33 o 
  -3   4   7      863.28      790.84     60.17 o 
  -2   4   7      275.70      321.06     40.77 o 
  -1   4   7     1169.16     1111.30     47.91 o 
   0   4   7     1586.28     1490.66     62.28 o 
   1   4   7      834.34      795.04     38.01 o 
   2   4   7      318.06      380.58     29.35 o 
   3   4   7      122.17      124.63     31.06 o 
   4   4   7      170.96      101.90     50.62 o 
  -5   5   7      218.66      199.31     45.20 o 
  -4   5   7      280.71      306.09     48.28 o 
  -3   5   7      263.93      256.36     37.48 o 
  -2   5   7      151.87      168.34     37.19 o 
  -1   5   7      234.27      240.68     19.74 o 
   0   5   7     1863.68     1907.37     79.38 o 
   1   5   7      368.53      361.30     29.06 o 
   2   5   7      343.44      318.99     27.84 o 
   3   5   7      634.56      705.76     61.42 o 
   4   5   7      352.97      403.79     49.20 o 
  -5   6   7      274.08      262.47     44.42 o 
  -4   6   7      299.64      309.54     42.74 o 
  -3   6   7       41.35       13.64     22.28 o 
  -2   6   7     1494.48     1519.63     99.08 o 
  -1   6   7      575.65      573.07     36.63 o 
   0   6   7      730.99      674.54     34.19 o 
   1   6   7      121.00       93.23     17.29 o 
   2   6   7      647.02      643.84     50.76 o 
   3   6   7      182.68      163.71     32.23 o 
   4   6   7      237.57      181.43     37.56 o 
  -5   7   7       97.23       55.11     64.72 o 
  -4   7   7      186.97      178.18     34.21 o 
  -3   7   7      402.80      406.59     41.27 o 
  -2   7   7     1497.40     1504.63     92.48 o 
  -1   7   7      129.74      114.17     17.28 o 
   0   7   7     1751.81     1761.56     75.99 o 
   1   7   7      753.95      711.49     51.72 o 
   2   7   7      165.21      150.92     29.13 o 
   3   7   7      846.08      909.53     70.24 o 
   4   7   7      268.65      266.70     42.49 o 
  -5   8   7      305.00      249.72     44.63 o 
  -4   8   7      313.31      290.87     46.61 o 
  -3   8   7       84.17       69.50     25.21 o 
  -2   8   7      816.05      791.90     93.97 o 
  -1   8   7     1376.35     1490.20     63.07 o 
   0   8   7        5.21        1.19     12.41 o 
   1   8   7       90.97       61.11     22.17 o 
   2   8   7      302.66      325.93     39.77 o 
   3   8   7      258.69      254.35     39.51 o 
   4   8   7      123.26       95.85     32.74 o 
  -5   9   7       69.08       53.41     34.15 o 
  -4   9   7       74.83       31.66     27.16 o 
  -3   9   7      852.28      774.49     60.70 o 
  -2   9   7     1358.26     1318.47     87.10 o 
  -1   9   7      413.59      436.19     31.09 o 
   0   9   7     1016.79     1056.16     54.45 o 
   1   9   7     1116.83     1176.61     78.82 o 
   2   9   7       66.79       74.26     24.92 o 
   3   9   7      538.15      597.01     55.96 o 
   4   9   7      333.27      334.08     47.82 o 
  -4  10   7      362.62      364.96     68.54 o 
  -3  10   7       98.82       73.31     43.98 o 
  -2  10   7      212.21      217.83     31.48 o 
  -1  10   7      594.80      678.53     45.50 o 
   0  10   7      726.74      728.50     57.10 o 
   1  10   7       32.36       34.49     21.77 o 
   2  10   7      287.04      298.64     44.78 o 
   3  10   7      276.26      309.90     42.14 o 
   4  10   7      147.35      117.31     36.33 o 
  -4  11   7      336.97      365.08     47.27 o 
  -3  11   7      364.10      328.03     40.32 o 
  -2  11   7      225.14      245.11     32.03 o 
  -1  11   7       38.45       13.03     18.21 o 
   0  11   7     1662.76     2026.31    209.18 o 
   1  11   7      771.77      800.78     84.64 o 
   2  11   7       47.57       20.30     24.00 o 
   3  11   7      263.40      312.00     52.73 o 
   4  11   7      167.96      142.50     38.19 o 
  -4  12   7      235.90      157.79     49.45 o 
  -3  12   7       79.89       61.92     29.88 o 
  -2  12   7      134.74      113.76     25.10 o 
  -1  12   7      617.54      696.97     59.21 o 
   0  12   7      165.16      176.62     31.16 o 
   1  12   7      187.43      183.12     31.99 o 
   2  12   7      480.98      620.36     72.61 o 
   3  12   7      193.53      103.08     34.49 o 
   4  12   7       55.01       10.08     32.30 o 
  -4  13   7      441.33      495.45     69.30 o 
  -3  13   7      496.64      582.59     63.34 o 
  -2  13   7      478.65      542.68     55.30 o 
  -1  13   7      112.74      117.64     28.06 o 
   0  13   7      490.18      563.04     53.36 o 
   1  13   7      988.74     1033.36    117.26 o 
   2  13   7      116.07      126.93     46.83 o 
   3  13   7      381.44      476.72     74.75 o 
  -4  14   7      491.07      603.39     75.19 o 
  -3  14   7       75.79       82.67     35.80 o 
  -2  14   7      313.41      328.36     38.34 o 
  -1  14   7      566.63      620.74     81.64 o 
   0  14   7      137.70      186.02     33.63 o 
   1  14   7      178.48      190.65     35.33 o 
   2  14   7      441.94      522.07     94.91 o 
   3  14   7      344.58      298.20     84.01 o 
  -3  15   7      283.06      292.84     51.96 o 
  -2  15   7      108.49      128.76     28.60 o 
  -1  15   7      150.45      149.47     44.76 o 
   0  15   7      428.59      476.73     50.73 o 
   1  15   7      306.27      340.75     42.62 o 
   2  15   7       93.64       73.12     32.17 o 
   3  15   7      107.94       99.03     63.21 o 
  -3  16   7       82.42       59.34     35.17 o 
  -2  16   7      360.78      463.27     46.29 o 
  -1  16   7      801.46      994.92     97.11 o 
   0  16   7      120.31      179.15     46.33 o 
   1  16   7      125.22       95.54     62.23 o 
   2  16   7      360.82      382.36     64.10 o 
   3  16   7      110.08      121.45     39.25 o 
  -3  17   7      589.55      556.76     70.29 o 
  -2  17   7       25.16        2.53     44.10 o 
  -1  17   7       59.33       95.89     40.63 o 
   0  17   7        7.35       25.97     27.36 o 
   1  17   7      386.41      463.62    127.15 o 
   2  17   7      180.38      182.29     40.12 o 
  -2  18   7       38.95        8.74     27.51 o 
  -1  18   7     1150.71     1242.11    126.09 o 
   0  18   7      144.75      177.04     36.97 o 
   1  18   7       11.38       24.04     29.66 o 
   2  18   7      354.72      432.87    169.46 o 
  -2  19   7      199.82      186.24     54.84 o 
  -1  19   7       92.87      157.54     47.45 o 
   0  19   7      199.88      199.30     39.21 o 
   1  19   7      368.87      494.94     99.48 o 
  -1  20   7      449.77      473.98     73.14 o 
   0  20   7       87.84      141.38     53.64 o 
   1  20   7       38.09       70.01     33.09 o 
  -1 -19   8      259.19      290.79     42.80 o 
   0 -19   8      157.86      156.25     34.45 o 
  -2 -18   8      463.71      502.04    120.34 o 
  -1 -18   8      168.34      202.64     38.48 o 
   0 -18   8        0.27        0.00     26.12 o 
   1 -18   8      356.42      325.61     62.65 o 
  -2 -17   8       26.38       21.85     27.77 o 
  -1 -17   8      103.95       90.78     31.48 o 
   0 -17   8      273.39      318.58     42.25 o 
   1 -17   8       97.54       92.94     30.03 o 
   2 -17   8       46.89       68.37     32.46 o 
  -3 -16   8       39.78       16.02     32.43 o 
  -2 -16   8      705.78      790.00     63.05 o 
  -1 -16   8      200.96      212.56     51.06 o 
   0 -16   8      103.25       74.26     33.48 o 
   1 -16   8      352.94      362.83     61.15 o 
   2 -16   8      269.27      248.28     37.69 o 
  -3 -15   8      184.26      150.05     33.90 o 
  -2 -15   8      106.74      120.56     30.03 o 
  -1 -15   8      216.85      225.06     37.26 o 
   0 -15   8      142.65      150.87     31.42 o 
   1 -15   8      123.93      133.23     30.82 o 
   2 -15   8        6.01        3.87     24.39 o 
  -3 -14   8       38.58       53.37     50.37 o 
  -2 -14   8      467.56      437.63     49.84 o 
  -1 -14   8      374.36      388.00     43.30 o 
   0 -14   8      231.42      176.86     32.64 o 
   1 -14   8      270.03      195.54     33.97 o 
   2 -14   8      320.11      360.88     52.80 o 
   3 -14   8       44.15       61.52     30.51 o 
  -3 -13   8      265.12      193.44     38.43 o 
  -2 -13   8       29.46       16.91     26.56 o 
  -1 -13   8      362.39      377.09     71.31 o 
   0 -13   8      300.99      350.04     41.94 o 
   1 -13   8      326.19      338.69     39.42 o 
   2 -13   8      208.13      192.51     33.49 o 
   3 -13   8      227.58      250.35     39.34 o 
  -4 -12   8      102.75       47.61     50.21 o 
  -3 -12   8       58.62       69.62     31.71 o 
  -2 -12   8      605.26      596.92     52.47 o 
  -1 -12   8      716.71      732.61     57.68 o 
   0 -12   8      149.70      151.77     29.55 o 
   1 -12   8      306.03      300.47     37.62 o 
   2 -12   8      486.26      473.51     47.90 o 
   3 -12   8       48.40       31.10     28.06 o 
  -4 -11   8      336.29      278.19     64.38 o 
  -3 -11   8      556.13      522.01     52.77 o 
  -2 -11   8      183.83      129.44     36.95 o 
  -1 -11   8      261.07      268.61     35.56 o 
   0 -11   8     1420.36     1514.88     94.96 o 
   1 -11   8      229.78      213.84     31.26 o 
   2 -11   8      170.06      163.40     42.59 o 
   3 -11   8      292.63      285.02     40.54 o 
  -4 -10   8       34.00       25.09     31.54 o 
  -3 -10   8      115.85       85.07     46.08 o 
  -2 -10   8      454.04      451.89     67.91 o 
  -1 -10   8      235.57      198.54     31.43 o 
   0 -10   8      391.32      405.11     41.68 o 
   1 -10   8      317.74      299.08     36.54 o 
   2 -10   8      550.11      526.46     49.69 o 
   3 -10   8       63.13       31.89     26.41 o 
  -4  -9   8      214.32      168.09     47.71 o 
  -3  -9   8      833.69      834.87     64.32 o 
  -2  -9   8      181.03      143.09     28.54 o 
  -1  -9   8      692.73      704.96     55.79 o 
   0  -9   8      539.77      508.82     43.52 o 
   1  -9   8      518.94      526.72     46.03 o 
   2  -9   8      372.90      348.11     46.83 o 
   3  -9   8      138.75      147.73     32.26 o 
   4  -9   8       29.92       13.07     47.51 o 
  -4  -8   8       27.78        0.00     27.28 o 
  -3  -8   8       54.43       34.37     24.46 o 
  -2  -8   8      471.87      490.94     46.25 o 
  -1  -8   8      414.92      464.71     44.46 o 
   0  -8   8       22.83       24.19     22.37 o 
   1  -8   8      155.35      160.23     30.56 o 
   2  -8   8      781.58      856.84     58.92 o 
   3  -8   8      263.69      285.20     57.06 o 
   4  -8   8      104.58       73.18     51.69 o 
  -4  -7   8      106.50      141.87     36.43 o 
  -3  -7   8     1204.79     1230.36     76.64 o 
  -2  -7   8       42.94       18.10     22.21 o 
  -1  -7   8      273.19      291.31     34.57 o 
   0  -7   8      357.85      409.32     46.43 o 
   1  -7   8      196.60      192.55     29.69 o 
   2  -7   8      357.19      388.99     55.48 o 
   3  -7   8      161.34       93.35     45.51 o 
   4  -7   8       18.23       18.17     43.93 o 
  -5  -6   8      314.89      248.63     44.38 o 
  -4  -6   8       64.12       31.41     28.89 o 
  -3  -6   8       41.84       31.84     38.39 o 
  -2  -6   8      246.95      211.93     32.94 o 
  -1  -6   8      630.68      600.11     47.70 o 
   0  -6   8      179.18      165.50     27.90 o 
   1  -6   8      394.05      440.92     41.47 o 
   2  -6   8      933.70      972.34     64.30 o 
   3  -6   8      160.61      160.39     45.19 o 
   4  -6   8      158.82      102.09     50.62 o 
  -5  -5   8       77.13       43.73     33.27 o 
  -4  -5   8      267.90      239.71     59.88 o 
  -3  -5   8     1780.74     2046.56    115.66 o 
  -2  -5   8       71.59       47.68     28.66 o 
  -1  -5   8       57.25       31.57     21.64 o 
   0  -5   8     2004.73     2072.79    110.31 o 
   1  -5   8      212.56      241.89     31.64 o 
   2  -5   8      390.17      360.16     38.82 o 
   3  -5   8      131.75      140.10     45.05 o 
   4  -5   8      408.26      456.74     76.76 o 
  -5  -4   8      471.98      380.36     50.02 o 
  -4  -4   8       48.49       74.24     29.89 o 
  -3  -4   8      163.31      185.09     45.15 o 
  -2  -4   8      777.89      763.99     63.21 o 
  -1  -4   8     2128.20     2183.85    123.72 o 
   0  -4   8      377.32      393.49     36.68 o 
   1  -4   8      627.14      644.66     49.31 o 
   2  -4   8      648.12      716.23     49.61 o 
   3  -4   8      336.64      289.85     55.86 o 
   4  -4   8      246.18      235.78     39.51 o 
  -5  -3   8       81.33       53.88     33.14 o 
  -4  -3   8      243.33      168.46     37.43 o 
  -3  -3   8      670.49      693.18     72.46 o 
  -2  -3   8       98.60      106.01     38.72 o 
  -1  -3   8      435.68      449.94     38.98 o 
   0  -3   8      361.40      363.85     34.29 o 
   1  -3   8      260.84      277.49     31.88 o 
   2  -3   8      833.87      816.51     55.90 o 
   3  -3   8      131.99       53.79     41.51 o 
   4  -3   8      336.15      315.27     44.02 o 
  -5  -2   8      627.92      644.78     75.94 o 
  -4  -2   8      146.28      106.25     34.20 o 
  -3  -2   8       43.34        0.00     23.36 o 
  -2  -2   8     1164.31     1251.82     78.38 o 
  -1  -2   8     1631.49     1639.48     97.83 o 
   0  -2   8      415.29      410.84     36.78 o 
   1  -2   8      619.81      641.82     44.67 o 
   2  -2   8      598.82      614.53     69.32 o 
   3  -2   8       66.98       65.72     25.90 o 
   4  -2   8      178.57      202.73     37.88 o 
  -5  -1   8       12.69       15.73     32.01 o 
  -4  -1   8      245.11      243.98     40.06 o 
  -3  -1   8      526.77      481.76     49.24 o 
  -2  -1   8      275.62      253.21     33.73 o 
  -1  -1   8      218.83      221.10     30.16 o 
   0  -1   8      652.42      645.67     42.07 o 
   1  -1   8     1161.98     1181.39     70.43 o 
   2  -1   8       29.90       10.16     30.76 o 
   3  -1   8      346.76      369.44     41.40 o 
   4  -1   8      491.31      511.84     53.75 o 
  -5   0   8      584.42      596.12     63.30 o 
  -4   0   8      252.84      172.45     55.85 o 
  -3   0   8       39.48        9.20     22.42 o 
  -2   0   8     2797.94     2993.02    169.80 o 
  -1   0   8     1641.39     1661.30     99.70 o 
   0   0   8      551.60      507.09     38.91 o 
   1   0   8     1041.61     1082.87     56.93 o 
   2   0   8      244.32      233.48     34.09 o 
   3   0   8        8.52       23.53     24.69 o 
   4   0   8      206.57      204.10     37.86 o 
  -5   1   8       13.49       54.98     35.11 o 
  -4   1   8      206.96      214.46     38.83 o 
  -3   1   8      534.01      465.53     51.01 o 
  -2   1   8      258.87      209.41     32.93 o 
  -1   1   8      131.66      104.11     32.97 o 
   0   1   8      496.02      482.65     28.03 o 
   1   1   8     1056.12     1111.38     51.27 o 
   2   1   8       14.66        9.15     21.25 o 
   3   1   8      320.83      348.80     41.24 o 
   4   1   8      473.45      524.09     81.55 o 
  -5   2   8      662.07      642.60     66.80 o 
  -4   2   8      135.87      112.88     32.70 o 
  -3   2   8       51.96       12.19     22.88 o 
  -2   2   8     1115.79     1116.78    144.24 o 
  -1   2   8     1670.88     1616.95     97.54 o 
   0   2   8      398.42      367.63     23.36 o 
   1   2   8      561.40      580.71     31.58 o 
   2   2   8      547.96      554.29     39.84 o 
   3   2   8       45.73       55.41     26.45 o 
   4   2   8      165.49      151.81     54.01 o 
  -5   3   8       96.82       18.58     33.97 o 
  -4   3   8      351.12      338.85     43.62 o 
  -3   3   8      604.75      580.73     52.52 o 
  -2   3   8       91.58       95.10     24.45 o 
  -1   3   8      308.91      329.95     36.93 o 
   0   3   8      292.53      297.40     21.74 o 
   1   3   8      259.37      308.05     28.02 o 
   2   3   8      760.68      829.62     49.45 o 
   3   3   8      210.86      241.79     36.89 o 
   4   3   8      339.95      366.20     74.20 o 
  -5   4   8      392.81      350.64     51.42 o 
  -4   4   8       87.42      113.86     33.62 o 
  -3   4   8      127.05       99.28     28.04 o 
  -2   4   8     1049.88     1004.13     75.36 o 
  -1   4   8     2088.79     2114.65    101.07 o 
   0   4   8      369.79      332.91     27.27 o 
   1   4   8      745.55      731.91     42.66 o 
   2   4   8      631.42      627.20     41.67 o 
   3   4   8      317.30      326.53     43.27 o 
   4   4   8      223.55      201.00     62.63 o 
  -5   5   8       85.79       57.58     33.33 o 
  -4   5   8      244.50      228.84     39.42 o 
  -3   5   8     1587.03     1661.81    112.59 o 
  -2   5   8       86.40       71.11     23.15 o 
  -1   5   8      102.44      112.14     17.67 o 
   0   5   8     1781.44     1784.61     76.81 o 
   1   5   8      288.94      285.30     26.84 o 
   2   5   8      350.72      483.26     46.57 o 
   3   5   8      210.57      229.22     38.60 o 
   4   5   8      436.81      456.13     55.30 o 
  -5   6   8      326.21      256.30     45.28 o 
  -4   6   8      107.22       82.61     38.35 o 
  -3   6   8       19.40        0.00     40.55 o 
  -2   6   8      337.82      365.97     47.76 o 
  -1   6   8      720.13      651.16     38.37 o 
   0   6   8      194.44      162.27     16.92 o 
   1   6   8      558.37      533.95     45.81 o 
   2   6   8      878.18      930.18     69.83 o 
   3   6   8      143.59      111.59     30.54 o 
   4   6   8      103.62      144.05     36.81 o 
  -4   7   8      137.77      141.02     34.59 o 
  -3   7   8      946.48      898.70     71.43 o 
  -2   7   8       58.63       45.05     22.95 o 
  -1   7   8      306.28      338.69     28.31 o 
   0   7   8      260.56      306.79     39.36 o 
   1   7   8      256.59      226.46     30.88 o 
   2   7   8      340.75      373.00     42.96 o 
   3   7   8      188.59      211.49     46.14 o 
   4   7   8       12.30        0.00     27.74 o 
  -4   8   8       51.46       15.16     25.94 o 
  -3   8   8       63.51       35.13     39.42 o 
  -2   8   8      547.03      496.73     45.24 o 
  -1   8   8      360.32      382.34     31.64 o 
   0   8   8       24.49       26.99     19.14 o 
   1   8   8      291.35      282.46     33.35 o 
   2   8   8      748.19      780.36     63.86 o 
   3   8   8      252.38      225.40     39.56 o 
   4   8   8       80.23       40.64     32.66 o 
  -4   9   8      228.22      256.75     40.04 o 
  -3   9   8      878.89      879.66     66.83 o 
  -2   9   8      211.84      158.53     29.58 o 
  -1   9   8      738.53      860.99     56.31 o 
   0   9   8      459.52      469.08     74.91 o 
   1   9   8      503.43      527.68     47.63 o 
   2   9   8      341.11      364.45     44.10 o 
   3   9   8      212.38      210.25     39.96 o 
   4   9   8       17.07        0.00     28.92 o 
  -4  10   8       62.04       63.23     29.10 o 
  -3  10   8      130.66      114.95     28.30 o 
  -2  10   8      458.53      514.37     59.68 o 
  -1  10   8      186.35      217.69     35.98 o 
   0  10   8      373.69      401.00     41.48 o 
   1  10   8      336.09      389.70     92.30 o 
   2  10   8      539.46      608.55     83.78 o 
   3  10   8       57.13       43.90     29.59 o 
  -4  11   8      452.56      484.06     67.69 o 
  -3  11   8      543.31      583.43     68.40 o 
  -2  11   8      186.11      225.50     39.80 o 
  -1  11   8      279.24      346.93     50.95 o 
   0  11   8     1417.48     1585.15    171.88 o 
   1  11   8      146.59      118.05     37.00 o 
   2  11   8      169.61      182.32     36.25 o 
   3  11   8      387.24      458.08     64.15 o 
  -4  12   8       74.45      107.86     38.32 o 
  -3  12   8       70.99       51.08     31.79 o 
  -2  12   8      628.49      728.12     69.32 o 
  -1  12   8      709.17      842.54     98.15 o 
   0  12   8      146.25      156.19     31.10 o 
   1  12   8      316.16      340.60     60.84 o 
   2  12   8      467.78      537.54     86.64 o 
   3  12   8       58.53       12.70     31.42 o 
  -3  13   8      327.78      376.43     54.15 o 
  -2  13   8       36.04       61.74     31.87 o 
  -1  13   8      431.59      617.94     78.44 o 
   0  13   8      389.43      473.68     47.67 o 
   1  13   8      271.82      302.74     94.59 o 
   2  13   8      191.20      222.21     79.80 o 
   3  13   8      285.07      296.84     70.40 o 
  -3  14   8       24.69        0.00     27.93 o 
  -2  14   8      409.63      568.42     65.88 o 
  -1  14   8      300.04      375.58     69.13 o 
   0  14   8      226.32      237.85     39.27 o 
   1  14   8      334.24      324.13     54.27 o 
   2  14   8      317.99      354.62    151.57 o 
   3  14   8       62.00       50.83     35.27 o 
  -3  15   8      104.76      110.44     40.39 o 
  -2  15   8      126.52      121.82     38.95 o 
  -1  15   8      291.98      438.51     68.71 o 
   0  15   8      131.58      154.51     54.38 o 
   1  15   8      103.88       93.59     32.07 o 
   2  15   8        1.72        0.00     29.09 o 
  -3  16   8       63.28       41.83     37.04 o 
  -2  16   8      684.14      887.41     85.36 o 
  -1  16   8      158.07      211.73     56.10 o 
   0  16   8       93.21       96.74     50.80 o 
   1  16   8      397.89      503.90     92.71 o 
   2  16   8      264.49      228.98     71.62 o 
  -1  17   8       97.65      124.73     49.76 o 
   0  17   8      214.57      230.94     65.46 o 
   1  17   8       91.68       96.64     35.36 o 
   2  17   8       31.89       21.23     32.96 o 
  -1  18   8      153.29      147.68     55.51 o 
   0  18   8        0.47       33.68     49.90 o 
   1  18   8      405.27      472.74    102.50 o 
  -1  19   8      180.23      134.69     56.17 o 
   0  19   8      131.93      189.56     61.33 o 
  -1 -17   9      153.92      105.50     32.77 o 
   0 -17   9      347.23      308.08     44.75 o 
   1 -17   9        3.34        0.00     26.11 o 
  -2 -16   9      335.05      313.35     80.93 o 
  -1 -16   9       41.96       42.99     28.82 o 
   0 -16   9      166.09      154.81     34.65 o 
   1 -16   9      156.59      111.38     32.28 o 
  -2 -15   9       54.32       66.70     41.29 o 
  -1 -15   9      113.55       96.79     31.76 o 
   0 -15   9      392.21      437.55     49.32 o 
   1 -15   9       69.11       89.55     37.64 o 
   2 -15   9      120.88      101.99     63.08 o 
  -3 -14   9      402.77      369.72     67.17 o 
  -2 -14   9      451.38      436.30     48.35 o 
  -1 -14   9       28.09       31.80     26.23 o 
   0 -14   9      329.85      385.17     45.76 o 
   1 -14   9      407.76      426.31     52.94 o 
   2 -14   9      197.20      157.33     34.77 o 
  -3 -13   9      271.93      232.93     55.90 o 
  -2 -13   9      274.06      304.46     39.94 o 
  -1 -13   9      542.43      539.08     52.22 o 
   0 -13   9      423.61      395.79     46.21 o 
   1 -13   9       65.16       59.05     28.77 o 
   2 -13   9      277.83      282.70     39.96 o 
  -3 -12   9      592.34      556.95     54.31 o 
  -2 -12   9      209.56      232.39     34.81 o 
  -1 -12   9       84.87       65.46     26.21 o 
   0 -12   9      277.29      248.79     37.75 o 
   1 -12   9      385.12      381.43     42.92 o 
   2 -12   9      299.70      275.54     69.57 o 
   3 -12   9       76.39        0.00     43.48 o 
  -3 -11   9       76.46       47.92     28.35 o 
  -2 -11   9      138.49      130.23     29.75 o 
  -1 -11   9      765.68      845.87     61.91 o 
   0 -11   9      184.62      193.25     33.58 o 
   1 -11   9       87.90       81.62     27.72 o 
   2 -11   9       62.67       39.71     26.92 o 
   3 -11   9      125.59       87.33     47.51 o 
  -4 -10   9       15.66       48.17     33.73 o 
  -3 -10   9      165.75      127.72     33.06 o 
  -2 -10   9      384.93      356.17     41.11 o 
  -1 -10   9       55.84       45.31     23.29 o 
   0 -10   9       10.00       10.85     22.91 o 
   1 -10   9     1166.72     1226.15     82.95 o 
   2 -10   9       39.48       32.07     26.50 o 
   3 -10   9        9.81       58.30     46.16 o 
  -4  -9   9      593.55      661.26     63.86 o 
  -3  -9   9      143.02      147.71     33.95 o 
  -2  -9   9      128.80       86.91     26.88 o 
  -1  -9   9      835.94      773.54     57.28 o 
   0  -9   9       34.87        4.47     23.03 o 
   1  -9   9       19.03        9.88     23.57 o 
   2  -9   9      412.42      449.99     59.66 o 
   3  -9   9      133.91       71.15     47.47 o 
  -4  -8   9       26.89       47.27     43.82 o 
  -3  -8   9      168.09      166.89     33.73 o 
  -2  -8   9      342.64      329.92     82.65 o 
  -1  -8   9      118.39       75.28     34.98 o 
   0  -8   9       54.46       36.28     22.87 o 
   1  -8   9     1061.74     1185.08     75.21 o 
   2  -8   9      309.61      329.36     40.43 o 
   3  -8   9       32.05        0.00     39.64 o 
  -4  -7   9      957.88      893.82     71.38 o 
  -3  -7   9      218.24      218.14     37.26 o 
  -2  -7   9       99.60      116.21     28.15 o 
  -1  -7   9     1050.39     1000.82     65.71 o 
   0  -7   9      171.25      178.50     30.46 o 
   1  -7   9        6.91       11.90     23.03 o 
   2  -7   9       91.02       77.91     41.30 o 
   3  -7   9      284.63      189.80     56.65 o 
  -4  -6   9       40.26       11.68     30.48 o 
  -3  -6   9      543.24      506.61     51.09 o 
  -2  -6   9      251.99      218.17     34.86 o 
  -1  -6   9      110.54      112.24     25.87 o 
   0  -6   9      258.30      252.17     34.06 o 
   1  -6   9     1273.57     1373.15     81.78 o 
   2  -6   9       50.95       28.92     24.43 o 
   3  -6   9       37.75       50.39     43.14 o 
  -4  -5   9      127.05       94.07     34.43 o 
  -3  -5   9       57.58       46.71     28.61 o 
  -2  -5   9       74.12       37.76     23.98 o 
  -1  -5   9      919.95      985.46     63.64 o 
   0  -5   9      262.94      274.07     31.31 o 
   1  -5   9      193.60      166.07     29.36 o 
   2  -5   9       12.83        0.00     31.41 o 
   3  -5   9      263.30      253.14     59.56 o 
   4  -5   9        8.45       65.30     38.38 o 
  -4  -4   9       59.60       36.98     30.35 o 
  -3  -4   9     1276.46     1356.49    191.15 o 
  -2  -4   9      210.31      204.24     34.24 o 
  -1  -4   9      548.24      496.98     52.03 o 
   0  -4   9      818.25      784.72     62.34 o 
   1  -4   9      543.21      554.85     46.43 o 
   2  -4   9      184.52      137.76     47.04 o 
   3  -4   9       15.07        0.00     40.92 o 
   4  -4   9      256.93      308.72     55.93 o 
  -4  -3   9      416.87      275.43     67.92 o 
  -3  -3   9      129.89      163.32     33.11 o 
  -2  -3   9       99.26       86.83     26.77 o 
  -1  -3   9     1188.95     1200.64     73.14 o 
   0  -3   9      636.66      663.97     50.67 o 
   1  -3   9      269.20      288.20     33.06 o 
   2  -3   9      224.46      199.88     53.40 o 
   3  -3   9      585.97      682.58     58.02 o 
   4  -3   9        9.08       33.25     30.43 o 
  -4  -2   9       88.08       58.24     41.83 o 
  -3  -2   9      762.93      767.13     64.81 o 
  -2  -2   9      568.43      532.24     48.24 o 
  -1  -2   9       20.72       33.11     21.11 o 
   0  -2   9      368.14      370.80     37.89 o 
   1  -2   9      972.31     1056.61     64.98 o 
   2  -2   9       34.77        2.68     37.14 o 
   3  -2   9       19.06       69.42     27.80 o 
   4  -2   9      117.72       61.38     36.85 o 
  -4  -1   9      439.34      370.46     49.83 o 
  -3  -1   9       46.41       23.22     26.23 o 
  -2  -1   9      194.72      178.50     50.77 o 
  -1  -1   9      813.52      800.59     59.39 o 
   0  -1   9      295.71      286.97     33.53 o 
   1  -1   9      243.02      285.21     31.25 o 
   2  -1   9      289.45      321.83     40.08 o 
   3  -1   9     1220.59     1402.47     95.02 o 
   4  -1   9       24.79       19.44     31.91 o 
  -4   0   9        4.47        3.72     40.15 o 
  -3   0   9     1092.22     1041.69    137.14 o 
  -2   0   9      532.39      543.49     48.98 o 
  -1   0   9        0.91        3.51     19.88 o 
   0   0   9      417.62      426.26     31.06 o 
   1   0   9     1810.57     2063.59     98.89 o 
   2   0   9       67.56       51.66     25.33 o 
   3   0   9        1.10        8.50     26.14 o 
   4   0   9      382.53      358.62     68.44 o 
  -4   1   9      448.54      377.14     48.10 o 
  -3   1   9       64.41       17.44     26.04 o 
  -2   1   9      179.17      142.08     30.53 o 
  -1   1   9      731.98      734.03     54.61 o 
   0   1   9      405.31      381.74     24.62 o 
   1   1   9      246.59      239.98     35.26 o 
   2   1   9      308.04      335.63     47.00 o 
   3   1   9     1264.07     1408.86    100.51 o 
   4   1   9       34.66       12.22     44.17 o 
  -4   2   9       89.02       52.15     29.53 o 
  -3   2   9      850.84      876.05     75.25 o 
  -2   2   9      526.84      521.93     47.76 o 
  -1   2   9       24.75        3.55     19.38 o 
   0   2   9      440.75      430.12     25.62 o 
   1   2   9      847.69      937.40     55.69 o 
   2   2   9       16.42       19.08     18.37 o 
   3   2   9       10.12        0.00     38.62 o 
   4   2   9       66.39       36.00     47.32 o 
  -4   3   9      327.05      315.94     45.17 o 
  -3   3   9       80.10       45.32     41.33 o 
  -2   3   9       64.78       18.36     27.83 o 
  -1   3   9      995.57     1020.15     71.11 o 
   0   3   9      739.63      738.33     41.49 o 
   1   3   9      264.61      268.87     35.95 o 
   2   3   9      284.95      290.64     30.16 o 
   3   3   9      597.73      676.18     92.98 o 
   4   3   9       17.55        0.00     46.00 o 
  -4   4   9       64.11       69.32     30.47 o 
  -3   4   9     1330.36     1228.98     85.68 o 
  -2   4   9      299.30      270.89     41.54 o 
  -1   4   9      478.00      445.05     42.57 o 
   0   4   9      842.36      812.93     38.61 o 
   1   4   9      536.66      574.70     38.33 o 
   2   4   9      115.14      131.60     30.06 o 
   3   4   9       23.61       11.41     26.69 o 
   4   4   9      193.46      140.79     59.72 o 
  -4   5   9       57.78       85.62     32.49 o 
  -3   5   9       94.19       78.57     27.72 o 
  -2   5   9       88.05       95.79     25.19 o 
  -1   5   9      836.15      848.33     61.51 o 
   0   5   9      205.58      192.66     18.94 o 
   1   5   9      190.77      182.08     62.71 o 
   2   5   9       30.64       43.29     23.20 o 
   3   5   9      280.93      304.42     43.50 o 
   4   5   9       16.36       38.28     49.86 o 
  -4   6   9       43.62       21.26     26.63 o 
  -3   6   9      434.35      400.55     46.43 o 
  -2   6   9      354.98      406.09     41.21 o 
  -1   6   9      110.57       94.38     23.73 o 
   0   6   9      335.59      339.79     35.05 o 
   1   6   9     1082.66     1156.89     83.59 o 
   2   6   9       38.82       26.39     24.24 o 
   3   6   9       43.63       40.44     29.18 o 
  -4   7   9      926.43      862.09    103.04 o 
  -3   7   9      238.08      225.33     37.31 o 
  -2   7   9      119.37      110.89     28.03 o 
  -1   7   9      943.04      932.27     64.31 o 
   0   7   9      273.01      239.98     29.67 o 
   1   7   9        6.70        2.66     20.35 o 
   2   7   9      116.80      109.42     29.32 o 
   3   7   9      281.30      267.39     54.60 o 
  -4   8   9       31.69       29.01     28.26 o 
  -3   8   9       99.82       79.26     29.09 o 
  -2   8   9      472.55      498.33     55.12 o 
  -1   8   9      105.67      107.66     31.94 o 
   0   8   9      112.50       78.44     33.03 o 
   1   8   9     1048.85     1053.32     94.51 o 
   2   8   9      354.04      304.04     48.69 o 
   3   8   9       38.39       37.39     40.22 o 
  -4   9   9      638.97      621.35    128.18 o 
  -3   9   9      173.97      137.96     53.27 o 
  -2   9   9      176.61      224.46     39.80 o 
  -1   9   9      729.34      855.88     77.61 o 
   0   9   9      102.22      139.16     40.64 o 
   1   9   9       16.17       22.02     23.27 o 
   2   9   9      457.49      602.81     56.30 o 
   3   9   9       84.67       78.64     34.07 o 
  -4  10   9       16.15        0.00     26.85 o 
  -3  10   9      101.57      108.16     35.04 o 
  -2  10   9      387.97      378.01     52.47 o 
  -1  10   9       77.83       62.12     29.60 o 
   0  10   9        6.67        0.00     32.30 o 
   1  10   9     1208.87     1344.80    184.80 o 
   2  10   9       58.67       32.38     28.53 o 
   3  10   9       19.59        4.37     29.99 o 
  -3  11   9       77.40       79.52     32.81 o 
  -2  11   9      168.91      164.43     38.97 o 
   0  11   9      249.73      288.27     59.32 o 
   1  11   9       84.45       73.22     34.38 o 
   2  11   9       87.93       95.68     33.67 o 
   3  11   9       77.29       55.78     34.35 o 
  -3  12   9      462.53      505.37     67.59 o 
  -2  12   9      189.47      185.88     44.05 o 
   0  12   9      342.78      499.51     73.89 o 
   1  12   9      299.65      301.47    101.90 o 
   2  12   9      369.84      396.38    118.84 o 
   3  12   9       95.40       73.32     36.84 o 
  -3  13   9      316.59      301.07     52.06 o 
  -2  13   9      314.91      393.26     56.39 o 
   0  13   9      374.75      663.64     87.45 o 
   1  13   9       70.35       37.29     29.99 o 
   2  13   9      247.21      273.27    118.19 o 
  -3  14   9      335.14      359.52     59.03 o 
  -2  14   9      477.89      601.56     69.46 o 
   0  14   9      349.05      559.80     84.66 o 
   1  14   9      350.92      379.58     99.46 o 
   2  14   9      206.93      241.48     75.20 o 
  -1  15   9       94.98      181.36     62.81 o 
   0  15   9      398.48      589.75     89.36 o 
   1  15   9       72.37       76.31     32.91 o 
   2  15   9      123.20       74.39     54.42 o 
  -1  16   9       38.73       43.07     53.46 o 
   0  16   9      177.60      273.65     66.19 o 
   1  16   9       93.17       70.09     42.75 o 
  -1  17   9       81.63      121.26     62.12 o 
   0  17   9      414.98      511.43     84.50 o 
   1  17   9        3.15        0.00     32.11 o 
  -1 -15  10      526.93      659.31     60.17 o 
   0 -15  10      107.57      111.80     35.77 o 
  -2 -14  10       64.24       50.19     27.64 o 
  -1 -14  10      155.09      158.64     35.16 o 
   0 -14  10       62.94       92.88     32.14 o 
   1 -14  10      144.77      120.76     35.91 o 
  -2 -13  10      171.72      185.58     34.08 o 
  -1 -13  10      223.17      212.40     37.28 o 
   0 -13  10      317.98      312.41     42.97 o 
   1 -13  10      309.94      318.72     65.09 o 
  -2 -12  10       20.32       10.69     24.14 o 
  -1 -12  10      159.10      158.53     47.08 o 
   0 -12  10      241.42      234.60     38.94 o 
   1 -12  10      187.66      116.98     33.14 o 
   2 -12  10        2.30        0.00     29.75 o 
  -3 -11  10        2.97        3.25     32.10 o 
  -2 -11  10      312.75      293.64     38.57 o 
  -1 -11  10      111.88       74.75     26.71 o 
   0 -11  10      279.79      288.09     64.25 o 
   1 -11  10       59.28       59.07     29.30 o 
   2 -11  10      123.04      133.74     39.96 o 
  -3 -10  10       59.94       16.43     27.93 o 
  -2 -10  10      541.64      552.39     60.15 o 
  -1 -10  10      179.42      169.66     31.67 o 
   0 -10  10      384.34      404.45     46.52 o 
   1 -10  10      462.98      549.92     54.94 o 
   2 -10  10      225.65      272.26     55.38 o 
  -3  -9  10       59.38       61.20     29.72 o 
  -2  -9  10      518.51      546.73     51.60 o 
  -1  -9  10      106.56       87.69     25.93 o 
   0  -9  10       57.79       53.42     26.09 o 
   1  -9  10      237.31      254.20     37.42 o 
   2  -9  10      175.76      181.44     36.44 o 
  -3  -8  10       90.46      114.41     33.74 o 
  -2  -8  10      202.55      182.01     32.91 o 
  -1  -8  10      135.58      129.30     28.92 o 
   0  -8  10      581.19      653.84     85.01 o 
   1  -8  10      316.37      343.37     41.95 o 
   2  -8  10      111.86       67.55     45.03 o 
   3  -8  10      533.73      433.59     81.70 o 
  -3  -7  10      256.53      197.78     38.31 o 
  -2  -7  10      606.54      625.05     56.00 o 
  -1  -7  10      191.71      171.65     30.29 o 
   0  -7  10      111.68       95.24     30.25 o 
   1  -7  10      260.60      263.94     36.11 o 
   2  -7  10       70.91       83.95     49.17 o 
   3  -7  10       39.25       37.67     48.75 o 
  -4  -6  10       74.73       50.75     34.08 o 
  -3  -6  10      126.67      108.47     34.96 o 
  -2  -6  10      602.58      598.41     52.43 o 
  -1  -6  10      119.04       89.57     25.95 o 
   0  -6  10      518.66      494.89     57.02 o 
   1  -6  10      225.22      225.91     34.37 o 
   2  -6  10       22.96       10.49     42.49 o 
   3  -6  10      367.55      245.56     69.11 o 
  -4  -5  10      351.48      303.75     48.02 o 
  -3  -5  10      147.54      125.43     31.87 o 
  -2  -5  10      418.87      463.78     75.63 o 
  -1  -5  10      153.80      162.17     28.50 o 
   0  -5  10       22.43       12.32     21.79 o 
   1  -5  10      251.67      284.97     44.62 o 
   2  -5  10      206.40      175.33     56.41 o 
   3  -5  10       97.18      101.58     52.55 o 
  -4  -4  10       73.01       46.05     32.52 o 
  -3  -4  10      201.26      179.07     37.27 o 
  -2  -4  10      476.83      505.92     53.50 o 
  -1  -4  10       24.16       26.03     20.95 o 
   0  -4  10      435.11      448.68     40.32 o 
   1  -4  10       71.77       68.87     42.54 o 
   2  -4  10       38.80       41.88     44.50 o 
   3  -4  10      541.48      531.48    107.71 o 
  -4  -3  10     1084.35     1080.25    140.21 o 
  -3  -3  10       80.20       51.25     30.44 o 
  -2  -3  10      404.52      416.27     45.45 o 
  -1  -3  10      146.88      158.39     50.34 o 
   0  -3  10      555.06      601.05     68.09 o 
   1  -3  10      378.04      408.79     41.66 o 
   3  -3  10      172.75      190.00     37.60 o 
  -4  -2  10      382.00      269.80     72.25 o 
  -3  -2  10      111.94      136.76     34.74 o 
  -2  -2  10      591.95      643.06     94.66 o 
  -1  -2  10      485.24      463.57     44.95 o 
   0  -2  10      626.84      599.84     49.62 o 
   1  -2  10      120.79      150.94     26.80 o 
   2  -2  10       66.99       66.64     27.49 o 
   3  -2  10      237.72      244.04     40.14 o 
  -4  -1  10      104.32      110.26     35.44 o 
  -3  -1  10       27.24       18.23     28.60 o 
  -2  -1  10      180.94      172.02     33.70 o 
  -1  -1  10      800.99      835.75     59.49 o 
   0  -1  10      651.72      665.80     40.61 o 
   1  -1  10      422.73      503.67     48.91 o 
   2  -1  10      727.22      740.24     61.65 o 
   3  -1  10      126.74      114.22     52.99 o 
  -4   0  10      429.76      389.39    133.35 o 
  -3   0  10       39.86       84.07     36.84 o 
  -2   0  10      113.50      103.19     29.48 o 
  -1   0  10      260.10      256.30     34.18 o 
   0   0  10      220.56      256.46     45.46 o 
   1   0  10        4.84       15.85     24.44 o 
   2   0  10      130.39      100.66     29.32 o 
   3   0  10       72.83       68.48     41.67 o 
  -4   1  10      111.96       57.79     32.54 o 
  -3   1  10       27.14        0.00     25.13 o 
  -2   1  10      196.79      181.64     32.93 o 
  -1   1  10      806.00      794.07     58.20 o 
   0   1  10      641.22      639.62     48.75 o 
   1   1  10      431.45      502.01     48.91 o 
   2   1  10      788.59      820.52     62.41 o 
   3   1  10      123.61      102.65     45.72 o 
  -4   2  10      368.69      297.39     76.69 o 
  -3   2  10      153.50      149.85     33.66 o 
  -2   2  10      510.13      502.08     49.93 o 
  -1   2  10      475.06      463.06     43.23 o 
   0   2  10      764.69      788.05     53.14 o 
   1   2  10       52.10       38.11     20.19 o 
   2   2  10       64.79       36.91     41.98 o 
   3   2  10      230.25      198.78     58.22 o 
  -4   3  10     1067.22     1083.24    104.36 o 
  -3   3  10       83.56       42.57     27.12 o 
  -2   3  10      361.34      393.76     45.16 o 
  -1   3  10      165.23      192.77     29.39 o 
   0   3  10      534.47      514.79     42.97 o 
   1   3  10      428.63      484.57     37.70 o 
   2   3  10      468.40      600.38     57.41 o 
   3   3  10      142.13      119.55     55.39 o 
  -4   4  10       64.41       68.57     54.20 o 
  -3   4  10      250.92      221.36     57.26 o 
  -2   4  10      414.22      427.78     57.08 o 
  -1   4  10       27.76       30.77     21.70 o 
   0   4  10      284.44      227.67     50.09 o 
   1   4  10       71.20       56.35     34.72 o 
   2   4  10       35.78       17.06     27.82 o 
   3   4  10      427.62      415.32     77.31 o 
  -4   5  10      312.90      293.40     47.12 o 
  -3   5  10      142.08      112.94     31.90 o 
  -2   5  10      432.40      482.20     48.21 o 
  -1   5  10      230.47      208.79     30.78 o 
   0   5  10       39.87       18.54     27.08 o 
   1   5  10      194.06      200.98     42.93 o 
   2   5  10      292.68      259.33     38.45 o 
   3   5  10      100.29       67.34     32.86 o 
  -4   6  10      110.76      104.03     31.92 o 
  -3   6  10      218.52      203.91     37.38 o 
  -2   6  10      569.38      551.73     51.39 o 
  -1   6  10      148.75      155.38     34.33 o 
   0   6  10      472.05      510.90     62.51 o 
   1   6  10      164.72      145.76     30.16 o 
   2   6  10       24.15        6.73     25.05 o 
   3   6  10      313.87      379.60     50.04 o 
  -3   7  10      252.94      234.01     38.84 o 
  -2   7  10      619.83      681.30     56.48 o 
  -1   7  10      251.78      243.99     43.07 o 
   0   7  10      130.66       99.85     36.91 o 
   1   7  10      256.10      242.46     36.18 o 
   2   7  10       79.32       84.62     30.14 o 
   3   7  10       61.64        0.00     29.30 o 
  -3   8  10      115.89       89.09     30.50 o 
  -2   8  10      205.75      213.75     43.11 o 
  -1   8  10      131.93      144.49     36.41 o 
   0   8  10      535.88      663.07     79.07 o 
   1   8  10      325.24      388.25     79.07 o 
   2   8  10      107.29      110.52     33.81 o 
   3   8  10      484.54      518.37     59.23 o 
  -3   9  10       62.94       46.86     32.65 o 
  -2   9  10      522.63      554.64     67.12 o 
   0   9  10       49.60        7.18     34.84 o 
   1   9  10      197.15      179.01     42.92 o 
   2   9  10      260.05      233.69     38.84 o 
  -3  10  10       98.32       92.29     36.41 o 
  -2  10  10      509.77      603.02     69.60 o 
   0  10  10      466.55      673.46     80.70 o 
   1  10  10      563.76      679.54    112.13 o 
   2  10  10      220.81      242.42     42.61 o 
  -3  11  10        4.71        0.00     26.65 o 
  -2  11  10      277.24      300.91     50.92 o 
   0  11  10      252.78      360.72     65.86 o 
   1  11  10       31.07        0.00     30.13 o 
   2  11  10      139.63      162.77     39.19 o 
  -2  12  10       18.90       28.66     32.20 o 
   0  12  10      309.31      418.81     74.12 o 
   1  12  10      185.65      202.73     59.91 o 
   2  12  10        2.71        0.00     30.41 o 
   0  13  10      277.07      440.75     80.76 o 
   1  13  10      256.06      407.83     80.74 o 
   0  14  10       80.23      105.72     60.19 o 
   1  14  10      188.23      226.35     68.44 o 
   0  15  10       87.13      111.15     62.65 o 
  -1 -12  11      178.53      162.70     35.79 o 
   0 -12  11      417.72      422.90     49.71 o 
  -2 -11  11      372.81      343.91     51.21 o 
  -1 -11  11       40.18       52.21     29.93 o 
   0 -11  11      111.55       89.49     30.71 o 
   1 -11  11      183.42      211.07     39.36 o 
  -2 -10  11       71.20       81.82     29.33 o 
  -1 -10  11      236.95      265.97     38.11 o 
   0 -10  11      488.52      567.51     54.93 o 
   1 -10  11       21.44       31.64     29.24 o 
  -2  -9  11      333.13      306.17     41.29 o 
  -1  -9  11        6.25        0.00     22.00 o 
   0  -9  11       57.87       53.50     26.33 o 
   1  -9  11       90.44      102.14     38.13 o 
  -2  -8  11       83.40       71.63     28.42 o 
  -1  -8  11      139.54      138.68     36.80 o 
   0  -8  11      722.63      801.91     88.25 o 
   1  -8  11        8.72       21.57     27.43 o 
   2  -8  11      114.82      100.91     52.47 o 
  -3  -7  11       78.49       57.11     32.25 o 
  -2  -7  11       97.83      107.59     31.03 o 
  -1  -7  11       56.45       62.83     26.48 o 
   0  -7  11       51.08       67.18     26.15 o 
   1  -7  11       99.63       85.60     29.62 o 
   2  -7  11      252.30      235.46     65.43 o 
  -3  -6  11      454.64      352.68     47.66 o 
  -2  -6  11        2.55       29.13     26.24 o 
  -1  -6  11      318.51      282.25     37.14 o 
   0  -6  11      595.13      710.56     55.53 o 
   1  -6  11       19.97        2.69     22.63 o 
   2  -6  11      196.81      152.19     57.28 o 
  -3  -5  11       98.99       50.13     32.01 o 
  -2  -5  11      496.85      525.86     53.55 o 
  -1  -5  11      259.68      242.11     35.60 o 
   0  -5  11      150.75      135.29     29.05 o 
   1  -5  11      176.99      162.19     31.44 o 
   2  -5  11      762.85      967.42    106.78 o 
  -3  -4  11      343.11      314.30     45.63 o 
  -2  -4  11       85.51       69.10     41.00 o 
  -1  -4  11        2.91        3.27     35.43 o 
   0  -4  11      470.01      515.72     48.02 o 
   1  -4  11       79.56      100.79     47.47 o 
   2  -4  11      201.77      201.49     60.84 o 
  -3  -3  11      138.02      171.58     44.43 o 
  -2  -3  11      369.25      354.84     46.05 o 
  -1  -3  11      187.73      219.22     34.49 o 
   0  -3  11       91.00       91.69     25.15 o 
   1  -3  11      344.58      338.23     62.96 o 
   2  -3  11      304.73      348.52     44.20 o 
  -3  -2  11      115.11       76.31     35.05 o 
  -2  -2  11       46.27       35.61     27.47 o 
  -1  -2  11       68.54       77.23     29.36 o 
   0  -2  11      416.30      495.67     43.61 o 
   1  -2  11       40.25       30.65     24.53 o 
   2  -2  11      108.94      146.62     33.00 o 
  -3  -1  11       17.42       21.74     27.57 o 
  -2  -1  11      852.27      960.89     89.28 o 
  -1  -1  11      160.19      151.40     29.67 o 
   0  -1  11      234.48      253.29     33.95 o 
   1  -1  11      148.57      137.30     32.50 o 
   2  -1  11      530.65      574.24     56.71 o 
  -3   0  11       80.37       46.80     30.17 o 
  -2   0  11        1.36        0.00     51.20 o 
  -1   0  11        8.42        0.00     21.17 o 
   0   0  11      427.63      477.36     43.49 o 
   1   0  11       19.68       19.34     26.10 o 
   2   0  11        1.63       17.57     27.64 o 
  -3   1  11       12.61       20.79     30.16 o 
  -2   1  11      835.40      902.37     69.03 o 
  -1   1  11      167.85      159.33     29.54 o 
   0   1  11      243.24      238.30     51.17 o 
   1   1  11      162.88      154.55     31.16 o 
   2   1  11      482.98      589.26     82.12 o 
  -3   2  11      100.26       69.36     32.60 o 
  -2   2  11       51.11       88.54     28.81 o 
  -1   2  11       49.40       61.54     25.20 o 
   0   2  11      358.18      364.41     62.32 o 
   1   2  11       34.25       19.84     37.24 o 
   2   2  11       65.36       59.60     46.69 o 
  -3   3  11      153.99      213.12     38.41 o 
  -2   3  11      474.93      537.21     49.00 o 
  -1   3  11      243.30      244.26     46.11 o 
   0   3  11       83.26       81.53     37.65 o 
   1   3  11      413.18      399.83     63.50 o 
   2   3  11      246.58      321.97     68.50 o 
  -3   4  11      289.02      291.06     43.72 o 
  -2   4  11       85.93       39.48     27.41 o 
  -1   4  11       19.73       15.58     22.60 o 
   1   4  11       80.78       87.94     28.24 o 
   2   4  11      203.35      173.72     58.85 o 
  -3   5  11      125.55      137.92     34.31 o 
  -2   5  11      495.59      525.36     50.99 o 
  -1   5  11      249.87      282.56     47.71 o 
   1   5  11      301.40      266.69     36.34 o 
   2   5  11      781.65      886.51     72.96 o 
  -3   6  11      463.60      377.55     88.30 o 
  -2   6  11        2.60       10.43     29.07 o 
   1   6  11       27.27       56.02     35.76 o 
   2   6  11      162.54      179.36     37.48 o 
  -3   7  11       92.61       84.14     37.36 o 
  -2   7  11       68.52       81.45     37.10 o 
   1   7  11      157.28      179.70     46.47 o 
   2   7  11      205.98      263.52     43.09 o 
  -2   8  11       81.90       69.81     36.67 o 
   1   8  11       19.16       22.20     39.09 o 
   2   8  11       98.48      105.37     50.38 o 
  -2   9  11      295.48      349.52     53.91 o 
   1   9  11      130.10      196.55     54.82 o 
  -2  10  11       69.43       62.45     36.39 o 
   1  10  11       27.52        0.00     44.76 o 
   1  11  11      176.46      245.52     68.38 o 
  -1  -8  12      594.77      605.45     70.70 o 
   0  -8  12      111.61      122.81     31.58 o 
  -1  -7  12       42.41       75.31     28.27 o 
   0  -7  12       64.02       53.97     27.95 o 
   1  -7  12      207.31      161.06     55.35 o 
  -2  -6  12       87.36      124.10     33.61 o 
  -1  -6  12      845.99      885.43     67.00 o 
   0  -6  12       66.59       63.74     28.28 o 
   1  -6  12       19.27      110.83     49.19 o 
  -2  -5  12        8.08       44.66     28.33 o 
  -1  -5  12       26.45       15.41     24.55 o 
   0  -5  12      162.86      157.87     31.71 o 
   1  -5  12      202.51      257.63     60.74 o 
  -2  -4  12      170.68      196.39     36.69 o 
  -1  -4  12      585.42      592.59     53.58 o 
   0  -4  12      119.33      128.87     29.58 o 
   1  -4  12        3.75        0.00     39.58 o 
  -2  -3  12        4.94       13.75     28.13 o 
  -1  -3  12       75.80       32.74     26.59 o 
   0  -3  12      174.51      158.54     31.57 o 
   1  -3  12      544.10      551.47     80.62 o 
  -2  -2  12        2.89       47.98     29.98 o 
  -1  -2  12      322.88      362.11     41.44 o 
   0  -2  12        2.78       12.88     23.73 o 
   1  -2  12       98.60       89.22     44.97 o 
  -2  -1  12      181.86      221.67     38.18 o 
  -1  -1  12        2.63        0.00     23.61 o 
   0  -1  12      161.57      118.51     46.35 o 
   1  -1  12       77.54       76.31     43.70 o 
  -2   0  12       10.67       18.59     38.32 o 
  -1   0  12      388.89      217.04     58.32 o 
   0   0  12       36.25       82.49     43.58 o 
   1   0  12      100.30       73.44     41.24 o 
  -2   1  12      193.42      155.19     35.09 o 
  -1   1  12        3.32       24.90     41.16 o 
   0   1  12      196.22      248.89     50.43 o 
  -2   2  12        2.74        9.20     27.94 o 
  -1   2  12      313.49      296.67     62.03 o 
  -2   3  12       26.63       29.64     29.53 o 
  -1   3  12       72.58       37.64     25.52 o 
  -2   4  12      134.09      108.57     33.86 o 
  -2   5  12       40.94       41.16     33.36 o 
  -2   6  12       85.26      111.74     39.66 o 
                                                 
